# Supplementary material for: The cohesin acetylation cycle controls chromatin loop length through a PDS5A brake mechanism
Source: Nat Struct Mol Biol. 2022 Jun 16;29(6):586–91. doi: 10.1038/s41594-022-00773-z (PMC9205776; doi:10.1038/s41594-022-00773-z)
Supplement: Supplementary file 3 — Gene-trap integration genetic screen. Numbers of gene-trap integrations per genotype in sense and antisense orientation. [file 41594_2022_773_MOESM3_ESM.xlsx]

## Sheet: Supplementary Table 3
Supplementary Table 3. Gene-trap integrations genetic screen.
Number of gene-trap integrations per genotype in sense and antisense orientation.
	Wild Type 1		Wild Type 2		Wild Type 3		Wild Type 4		∆HDAC8
gene	sense	antisense	sense	antisense	sense	antisense	sense	antisense	sense	antisense
A1BG	84	82	43	45	67	82	65	64	39	45
A1CF	105	105	33	19	196	181	35	34	12	11
A2M	23	25	15	28	49	53	9	24	12	19
A2ML1	42	34	28	28	51	48	59	53	22	17
A3GALT2	6	4	4	1	7	3	4	4	1	2
A4GALT	242	221	302	274	275	278	336	326	10	8
A4GNT					1	4	3	8	1	3
AAAS	20	33	12	19	36	36	18	39	31	31
AACS	85	61	43	38	81	66	65	45	35	33
AADAC					2	1			6	2
AADACL2	3	3	2	1	3	3			3	5
AADACL3	1	2	2	2	4	4	2	4
AADACL4	16	14	9	11	19	20	29	19	6	5
AADAT	109	104	89	62	200	190	79	56	49	39
AAGAB	179	175	102	112	194	223	154	161	105	100
AAK1	450	455	246	239	512	545	346	387	134	135
AAMDC	143	146	43	48	119	133	99	92	5	4
AAMP	6	36	2	22	2	30	1	17	3	16
AANAT	38	35	6	14	57	53	72	59	15	13
AAR2	301	302	138	158	378	379	298	319	72	81
AARD									1	1
AARS1	67	456	36	237	34	441	12	403	37	196
AARS2	39	70	12	32	66	90	12	54	12	40
AARSD1	150	167	88	103	155	170	109	119	113	118
AASDH	200	227	99	106	265	237	180	202	137	136
AASDHPPT	83	172	11	90	73	159	13	125	58	164
AASS	237	269	169	165	287	299	184	193	265	260
AATF	114	1147	61	520	90	1577	21	1001	17	293
AATK	241	176	117	84	218	153	239	186	70	38
ABAT	65	54	31	33	108	119	69	89	13	18
ABCA1	1118	1175	578	572	1197	1243	1205	1254	99	87
ABCA10	71	61	141	118	85	74	119	125	13	9
ABCA12	464	465	192	166	613	547	297	346	73	71
ABCA13	4035	3944	2729	2758	4342	4286	4349	4335	165	140
ABCA2	179	134	115	88	134	116	135	111	63	28
ABCA3	420	354	277	236	386	356	331	293	198	189
ABCA4	60	55	32	46	87	113	59	52	114	135
ABCA5	67	79	32	38	107	110	90	90	88	96
ABCA6	11	11	10	12	6	7	24	26	5	4
ABCA7	143	154	61	63	142	155	136	157	40	37
ABCA8	16	16	11	14	16	19	16	9	6	9
ABCA9	6	7	3	6			4	6	8	4
ABCB1	871	871	340	350	790	802	733	703	256	222
ABCB10	342	318	197	178	285	266	206	183	196	172
ABCB11	18	19	10	11	13	14	11	9	100	106
ABCB4	81	61	30	36	98	58	59	65	45	32
ABCB5	171	209	107	103	199	183	232	232	184	181
ABCB6	70	55	10	16	85	66	48	51	4	2
ABCB7	39	443	26	241	33	494	9	324	30	175
ABCB8	91	75	49	47	106	75	84	70	52	41
ABCB9	119	134	66	61	188	159	130	136	48	51
ABCC1	1203	1225	519	549	1399	1436	1087	927	516	405
ABCC10	130	104	99	74	139	136	93	90	7	6
ABCC11	295	324	200	195	274	285	237	265	64	53
ABCC12	44	44	16	17	66	67	46	47	15	7
ABCC2	727	734	283	321	1134	1126	713	715	108	93
ABCC3	184	182	78	64	266	262	174	179	72	49
ABCC4	937	922	538	498	967	968	489	459	64	67
ABCC5	565	573	247	217	636	604	480	461	182	170
ABCC6	78	91	47	55	98	90	71	72	37	38
ABCC8	98	109	80	56	148	203	181	162	23	33
ABCC9	24	22	13	15	19	13	15	6	298	274
ABCD1	41	22	57	63	149	123	64	65	56	46
ABCD2	31	31	11	13	60	76	33	29	65	76
ABCD3	109	106	60	73	148	133	92	92	103	94
ABCD4	163	189	109	121	167	173	157	157	95	92
ABCE1	7	205	18	122	5	193	1	104	20	261
ABCF1	8	94	4	48	1	70	2	64	6	73
ABCF2	51	67	27	28	57	61	19	32	58	53
ABCF3	36	42	16	20	38	50	22	22	12	21
ABCG1	15	16	11	7	15	15	25	28	17	18
ABCG2	493	496	155	192	715	760	275	292	32	30
ABCG4	28	25	12	8	43	28	30	19	14	6
ABCG5	10	20	2	5	24	26	11	8	17	21
ABCG8	9	10			10	18	13	13	2	6
ABHD1	104	112	58	49	117	103	98	93	59	56
ABHD10	132	131	84	68	112	129	89	84	114	130
ABHD11	12	29	3	4	17	20	18	34	7	6
ABHD12	355	343	217	236	439	409	292	277	108	99
ABHD12B	89	78	48	50	115	99	72	95	9	7
ABHD13	86	82	53	35	59	47	41	28	59	44
ABHD14A	198	153	109	79	205	136	189	150	105	63
ABHD14A-ACY1	588	567	316	291	552	524	508	506	259	243
ABHD14B	189	177	112	108	189	202	178	157	103	122
ABHD15	79	72	41	35	75	70	79	75	29	26
ABHD16A	101	95	44	50	105	118	70	92	34	32
ABHD17A	72	42	28	27	67	66	79	61	32	24
ABHD17B	96	99	65	66	95	89	81	84	77	66
ABHD17C	684	641	380	387	697	672	577	522	126	118
ABHD18	98	137	52	44	140	137	95	118	98	132
ABHD2	294	258	158	169	438	421	297	263	166	156
ABHD3	936	848	410	376	969	961	615	616	218	218
ABHD4	57	61	36	29	72	65	47	41	18	20
ABHD5	302	281	135	99	250	224	173	168	77	67
ABHD6	87	90	64	67	94	76	91	83	33	26
ABHD8	160	196	77	73	170	178	168	190	114	91
ABI1	1112	1182	536	563	1171	1262	851	955	307	331
ABI2	268	265	141	147	265	322	190	229	29	42
ABI3	13	15	7	9	47	37	33	17	3	1
ABI3BP	355	353	157	146	341	295	370	347	245	238
ABITRAM	39	39	17	6	42	28	19	20	19	31
ABL1	310	305	288	294	386	402	405	401	172	158
ABL2	419	408	229	212	577	514	340	323	92	97
ABLIM1	387	401	227	273	589	568	289	317	277	275
ABLIM2	160	159	73	62	423	417	265	279	51	50
ABLIM3	8	6	5	6	7	7	19	20	11	9
ABO	14	10	6	4	23	22	9	11	12	3
ABR	777	798	400	366	932	887	757	781	54	13
ABRA	24	30	14	19	32	27	17	13	12	9
ABRACL	72	66	49	37	61	58	45	42	52	40
ABRAXAS1	129	133	63	62	126	102	80	84	66	45
ABRAXAS2	82	68	46	30	107	82	65	65	109	95
ABT1	3	25	6	7					2	27
ABTB1	10	5	5	1	21	10	10	4
ABTB2	320	262	159	124	377	346	259	240	53	52
ACAA1	51	20	24	15	45	31	36	25	39	16
ACAA2	338	307	214	204	297	307	236	273	189	161
ACACA	3419	4185	1488	1766	5364	5919	2197	3279	756	769
ACACB	165	159	70	68	249	249	187	176	55	78
ACAD10	169	127	71	73	164	168	155	148	78	77
ACAD11	212	204	95	109	247	242	151	177	187	177
ACAD8	27	20	19	15	29	22	24	23	28	14
ACAD9	119	136	50	72	137	178	60	111	76	97
ACADL	6	2	2	4	9	9	14	18	78	68
ACADM	191	187	106	89	159	167	104	111	152	137
ACADS	89	77	35	40	78	62	96	77	33	31
ACADSB	516	535	262	292	523	561	359	332	45	36
ACADVL	159	154	79	73	164	180	143	162	49	56
ACAN	13	12	9	10	12	12	15	12	18	18
ACAP1	13	18	8	11	22	24	10	15	10	16
ACAP2	406	396	201	223	415	425	277	309	208	201
ACAP3	318	253	163	118	337	281	263	219	86	69
ACAT1	141	127	81	75	108	114	105	109	67	71
ACAT2	126	132	30	42	132	113	82	90	35	28
ACBD3	177	122	76	58	161	175	106	121	108	84
ACBD4	123	117	49	60	135	117	106	96	52	45
ACBD5	290	268	153	147	328	289	224	229	249	229
ACBD6	248	226	157	128	274	287	198	183	259	257
ACBD7	179	167	121	121	140	138	159	181	119	107
ACCS	128	130	81	88	116	130	112	103	90	87
ACCSL	4	2	1	1	2	3	1	1
ACD	78	81	32	41	36	43	24	38	12	24
ACE	149	101	63	52	145	104	146	113	40	22
ACE2	10	6	4	8	9	17	11	14	11	7
ACER1	15	12	13	13	28	16	39	33	6	14
ACER2	40	50	14	17	54	49	80	80	7	14
ACER3	1016	1024	428	437	1095	1071	883	942	89	94
ACHE	118	108	88	101	206	225	151	152	50	44
ACIN1	201	397	101	256	206	423	108	264	121	245
ACKR2	37	50	14	21	116	131	45	43	22	20
ACKR3	15	22	14	17	185	167	19	15	5	3
ACKR4			2	3	2	6			1	1
ACLY	116	210	68	92	184	184	62	163	43	78
ACMSD	7	5			5	5	3	4	5	5
ACO1	596	624	204	231	562	559	325	342	58	47
ACO2	191	320	80	114	235	380	107	260	25	109
ACOD1	1	1			1	2			1	1
ACOT11	22	22	9	10	41	42	29	26	13	18
ACOT12	23	20	21	18	30	31	25	17	15	15
ACOT13	103	119	89	67	96	102	78	90	88	100
ACOT2	11	18	3	3	15	16	15	16	2	2
ACOT4					1	2	2	1
ACOT6	57	52	32	22	59	45	54	52	19	11
ACOT7	177	143	107	59	229	239	151	128	36	33
ACOT8	88	93	47	45	86	99	92	86	50	43
ACOT9	163	179	109	96	155	146	146	132	113	95
ACOX1	381	360	264	269	477	437	379	351	208	179
ACOX2	26	37	13	23	70	66	26	34	21	15
ACOX3	229	249	97	91	233	178	149	135	167	177
ACOXL	107	101	71	64	120	120	129	115	85	109
ACP1	106	120	63	57	86	117	67	68	117	103
ACP2	141	151	73	89	145	152	108	123	62	60
ACP4	6	3			3	4	2	5	2	1
ACP5			3	2	7	5	5	7	2	2
ACP6	82	92	42	39	86	67	63	78	61	62
ACP7	19	6	13	14	46	42	46	36	4	5
ACPP	26	27	18	18	71	77	30	35	39	52
ACR	2	1			3	1	1	2
ACRBP	6	8	3	1	9	6	3	4	4	4
ACRV1	2	1			2	4	2	6	3	4
ACSBG1	69	58	28	38	122	133	80	77	38	33
ACSBG2	46	56	34	24	61	40	127	151	20	14
ACSF2	179	162	89	93	222	173	165	136	61	75
ACSF3	136	120	61	56	166	110	134	91	79	46
ACSL1	319	307	100	113	373	353	234	201	70	53
ACSL3	86	112	43	33	181	163	75	72	59	64
ACSL4	157	208	108	87	135	170	111	176	119	149
ACSL5	6	9	6	8	6	12	6	3	5	7
ACSL6	24	12	8	9	20	17	13	7	9	5
ACSM1	612	593	299	296	1025	1023	408	380	80	82
ACSM2A	1	2	1	1	5	2	1	1	1	1
ACSM2B	5	2			4	3	4	1	3	1
ACSM3	18	25	8	12	27	27	25	20	4	14
ACSM4			1	6			2	3	3	5
ACSM5	3	3	3	2	2	7	3	4
ACSM6	15	5	7	6	14	16	28	16	4	14
ACSS1	204	182	153	124	129	88	87	72	43	40
ACSS2	312	300	131	123	318	326	362	327	58	43
ACSS3	647	551	308	284	683	610	882	806	106	64
ACTA2	410	420	104	93	406	373	335	322	397	364
ACTB	6	15	4	5	7	24	3	9	1	5
ACTG1	5	8	1	2	5	6	8	8	1	3
ACTG2	152	162	87	102	220	274	97	113	29	48
ACTL6A	11	142	12	72	4	118	0	76	4	97
ACTL6B	11	8	2	3	15	9	10	5	2	5
ACTL8	13	12	27	13	13	14	54	67	25	30
ACTN1	264	216	126	133	328	269	296	269	149	128
ACTN2	53	62	37	23	51	49	55	53	27	27
ACTN3	35	29	13	15	39	43	39	40	7	6
ACTN4	378	353	238	235	678	582	458	410	287	224
ACTR10	6	84	8	46	7	72	1	52	4	49
ACTR1A	72	113	41	55	101	165	62	112	26	71
ACTR1B	192	155	88	66	145	102	121	82	102	47
ACTR2	75	145	35	106	66	177	25	135	84	188
ACTR3	606	996	238	507	462	845	175	571	232	382
ACTR3B	202	166	135	95	232	165	150	112	148	84
ACTR3C	98	95	30	41	114	136	70	59	13	17
ACTR5	32	43	15	20	27	37	9	26	9	22
ACTR6	16	134	7	68	18	117	1	80	11	86
ACTR8	25	124	15	52	25	108	4	84	7	87
ACTRT3	12	11	7	7	10	13	12	11	16	6
ACVR1	82	53	38	27	83	92	60	63	36	38
ACVR1B	290	269	168	147	312	262	244	212	144	109
ACVR1C	4	11	11	12	15	15	14	10	39	34
ACVR2A	252	378	230	290	304	400	191	284	214	157
ACVR2B	165	127	99	87	148	125	105	82	94	62
ACVRL1	19	16	6	8	39	35	24	28	5	2
ACY1	220	205	123	98	194	179	173	180	89	94
ACY3	9	10	10	12	11	16	24	27	3	1
ACYP1	141	164	83	70	152	183	138	143	79	85
ACYP2	1432	1499	716	707	1612	1530	1304	1343	654	638
ADA	76	49	49	45	104	92	63	52	14	16
ADA2	441	393	236	203	637	577	437	410	113	118
ADAD1	18	24	11	11	12	9	17	17	37	30
ADAD2	4	1	1	5	7	2	2	7	3	3
ADAL	4	8	8	5	11	17	13	14	10	9
ADAM10	734	612	349	339	914	853	748	621	256	262
ADAM11	174	137	86	59	169	137	155	120	51	44
ADAM12	3008	2837	1599	1667	3439	3348	2814	2712	109	108
ADAM15	83	70	41	35	69	58	57	51	26	19
ADAM17	282	288	149	127	347	323	219	208	98	110
ADAM18	922	960	475	470	1067	1111	1119	1140	165	139
ADAM19	59	60	44	26	38	33	48	43	21	21
ADAM2	201	173	102	109	247	212	273	303	57	70
ADAM20	3	2			2	3
ADAM21							1	1
ADAM22	574	523	227	197	483	406	322	314	185	127
ADAM23	472	472	239	188	836	823	338	339	111	86
ADAM28	7	2							16	18
ADAM29	11	4	20	18	2	2	27	34	67	60
ADAM32	42	39	29	38	41	36	59	54	89	86
ADAM33	6	4			14	10	9	9	3	5
ADAM7	7	10	43	32	3	4	25	12	4	4
ADAM8	7	6	1	1	10	12	5	8	2	2
ADAM9	760	822	412	402	762	773	619	621	329	340
ADAMDEC1					1	2			2	4
ADAMTS1	236	215	139	129	172	171	101	107	49	43
ADAMTS10	182	133	36	25	201	158	223	169	13	13
ADAMTS12	1088	1125	557	550	1166	1135	1079	1092	55	53
ADAMTS13	63	98	30	45	82	102	69	88	16	15
ADAMTS14	21	36	18	16	54	48	41	43	15	10
ADAMTS15	4	5	4	1	4	3	5	3	5	5
ADAMTS16	9	8	3	3	4	8	6	6	48	30
ADAMTS17	60	43	33	30	85	62	56	50	40	38
ADAMTS18	60	65	18	11	13	21	26	20	21	16
ADAMTS19	37	46	50	64	26	39	114	95	69	73
ADAMTS2	220	195	128	113	207	223	209	206	25	27
ADAMTS20	162	146	83	88	89	74	89	106	144	128
ADAMTS3	463	471	280	265	474	458	397	360	292	262
ADAMTS4	12	19	6	7	28	28	17	23	15	7
ADAMTS5	1026	1012	263	282	1010	1055	469	490	7	10
ADAMTS6	122	136	122	117	70	85	129	115	279	275
ADAMTS7	112	77	44	41	99	76	71	50	13	17
ADAMTS8	2	2	2	1	6	3	1	4	3	7
ADAMTS9	384	358	128	122	388	403	273	285	41	50
ADAMTSL1	4884	4901	2659	2718	5087	5167	3380	3239	76	91
ADAMTSL2	44	65	10	12	147	153	57	61	20	23
ADAMTSL3	93	91	224	237	61	74	137	141	160	171
ADAMTSL4	66	41	36	17	61	32	49	27	32	14
ADAMTSL5	197	165	83	61	193	177	250	250	11	9
ADAP1	47	68	17	17	54	49	43	41	17	10
ADAP2	131	90	63	43	107	85	106	100	39	20
ADAR	491	633	220	252	505	547	407	482	213	226
ADARB1	361	292	140	127	425	426	286	278	17	21
ADARB2	104	90	96	82	81	93	146	165	289	267
ADAT1	182	193	87	109	162	180	129	154	104	126
ADAT2	23	139	12	105	25	128	0	86	20	121
ADAT3	66	155	36	76	87	187	63	150	31	88
ADCK1	196	190	134	118	278	277	152	137	119	100
ADCK2	43	42	30	16	54	66	42	38	38	34
ADCK5	46	50	20	16	42	33	41	28	15	15
ADCY1	23	16	21	21	14	20	20	21	12	13
ADCY10	336	315	146	116	554	518	311	287	114	124
ADCY2	43	31	23	19	39	35	18	18	68	59
ADCY3	163	149	119	92	174	160	134	130	62	50
ADCY4	28	38	23	15	34	40	31	38	12	12
ADCY5	42	48	21	24	79	96	66	61	31	29
ADCY6	104	68	58	44	95	71	68	67	44	37
ADCY7	300	323	160	193	331	375	207	233	13	16
ADCY8	18	21	10	14	20	25	16	12	5	12
ADCY9	2196	2278	1063	1046	2673	2753	1762	1886	384	420
ADCYAP1R1	4	5	1	4	3	1	8	5	2	3
ADD1	733	729	341	340	1072	1034	725	728	302	225
ADD2	1314	1273	407	383	1387	1417	839	784	99	85
ADD3	956	1015	386	444	1048	1140	826	906	395	416
ADGB	32	23	17	12	52	46	17	11	101	78
ADGRA1	12	17	2	3	34	33	20	19	9	6
ADGRA2	231	205	143	135	227	191	149	121	86	79
ADGRA3	1158	1219	512	571	1198	1216	674	722	227	221
ADGRB1	494	470	176	153	562	482	442	438	58	32
ADGRB2	135	100	65	49	128	104	120	76	71	39
ADGRB3	1250	1221	258	270	751	714	1074	1068	515	527
ADGRD1	30	36	34	31	30	29	144	145	39	31
ADGRE1	13	9	5	2	16	17	25	25	4	7
ADGRE2	66	56	35	26	16	18	93	75	29	38
ADGRE3	15	9	15	14	19	14	33	32	13	23
ADGRE5	195	215	138	153	243	227	223	220	80	65
ADGRF1	3	3	4	6	4	7	2	4	9	14
ADGRF2	23	24	14	9	85	86	30	36	31	22
ADGRF3	232	212	119	112	248	241	170	200	1	2
ADGRF4	4	3	1	1	7	2	3	2	3	2
ADGRF5	7	10	9	7	7	12	9	4	20	15
ADGRG1	23	17	5	10	52	67	22	36	6	11
ADGRG2	68	61	31	30	69	75	37	47	35	27
ADGRG3	29	41	7	7	43	56	23	25	2	12
ADGRG4	2777	2867	879	866	3499	3585	2466	2502	31	29
ADGRG5	11	12	9	9	10	18	11	17	5	5
ADGRG6	480	475	377	379	528	501	386	317	165	147
ADGRG7	183	215	158	186	555	543	190	152	187	164
ADGRL1	99	74	44	41	79	79	62	68	61	45
ADGRL2	3712	3664	1418	1432	5425	5359	2836	2885	1121	1068
ADGRL3	5041	4785	1920	1735	8457	8262	3120	2956	633	622
ADGRL4	176	206	97	110	14	17	54	53	119	94
ADGRV1	8262	8589	4219	4367	8707	8963	6076	6607	846	815
ADH1A	1	2	4	1	4	1	4	5	4	4
ADH1B	3	5	1	4	5	4	6	2	12	8
ADH1C							8	2	10	12
ADH4	4	1	3	1	2	3	3	4
ADH5	162	172	82	71	131	127	93	135	109	87
ADH6	171	170	126	147	113	139	268	271	4	5
ADH7	2	3	1	3	3	3			9	5
ADHFE1	54	43	14	16	53	55	47	45	35	41
ADI1	88	88	62	48	108	77	71	89	80	61
ADIG	1	4			3	2
ADIPOQ	40	38	10	14	57	65	36	39	9	10
ADIPOR1	19	26	13	15	22	28	17	25	16	19
ADIPOR2	475	397	244	249	428	406	315	285	338	205
ADIRF					1	1	1	3
ADK	5698	5336	2805	2743	5233	5167	3909	3783	764	700
ADM	49	48	21	22	36	35	31	37	14	13
ADM2	57	26	19	12	56	32	35	15	8	2
ADNP	590	473	252	224	646	473	422	279	365	225
ADNP2	132	113	63	58	185	155	108	76	139	79
ADORA1	452	445	168	178	663	636	284	291	93	86
ADORA2A	30	15	8	8	22	16	15	15	7	7
ADORA2B	267	260	182	138	346	274	204	196	133	122
ADORA3	1	2							2	2
ADPGK	384	348	183	147	525	483	251	230	134	117
ADPRH	209	180	99	72	112	90	115	96	123	110
ADPRHL1	364	335	185	185	368	377	272	292	224	246
ADPRHL2	66	57	23	21	81	60	35	44	48	34
ADPRM	468	438	282	238	433	366	291	281	183	167
ADRA1A	259	231	87	75	136	139	173	202	9	14
ADRA1B	2	4	2	2	4	7	6	7	8	10
ADRA1D	9	17	4	11	10	8	11	17	9	10
ADRM1	35	28	14	19	37	28	34	26	12	9
ADSL	227	514	115	268	262	495	214	453	39	205
ADSS1	69	51	25	16	74	48	59	32	9	12
ADSS2	144	216	61	112	167	267	36	128	106	192
ADTRP	3	5	1	1	4	4	3	5	14	18
AEBP1	3	1			2	2
AEBP2	887	1301	535	675	766	1294	364	765	512	531
AEN	218	216	134	132	208	195	129	148	155	144
AFAP1	2188	2032	777	710	3267	3070	1644	1548	343	324
AFAP1L1	97	75	44	51	160	141	78	88	56	49
AFAP1L2	39	22	23	15	36	50	24	27	49	45
AFDN	272	213	122	112	341	348	163	172	170	128
AFF1	2282	2288	1386	1349	2580	2543	1675	1752	678	586
AFF2	3339	2718	1881	1373	3945	3220	2796	1769	175	173
AFF3	647	624	294	311	616	655	615	603	325	365
AFF4	230	310	111	144	268	334	161	287	169	187
AFG1L	1000	1070	418	387	1364	1364	713	752	346	326
AFG3L2	26	259	21	113	16	257	8	199	23	141
AFM	6	7	9	11	7	11	11	6	56	52
AFMID	333	354	161	164	342	332	298	313	96	96
AFP	136	135	38	34	170	197	69	72	23	38
AFTPH	172	196	57	84	254	240	135	144	92	95
AGA	250	241	145	128	224	183	139	130	158	138
AGAP1	629	606	413	393	711	695	487	436	427	382
AGAP11	46	32	12	11	99	92	43	38	26	20
AGAP2	6	15	5	3	12	23	9	6	4	10
AGAP3	168	191	81	85	179	165	157	119
AGAP4					1	3	1	2
AGAP5	10	11	17	20	19	23	57	48	3	1
AGAP6	1	3	2	4	1	3	3	1
AGAP9			1	1					2	1
AGBL1	3878	4039	2126	2120	4774	4808	2759	2808	267	237
AGBL2	70	66	33	28	118	109	92	84	27	26
AGBL3	445	438	179	143	457	506	310	335	209	207
AGBL4	146	116	70	67	128	132	128	116	95	86
AGBL5	95	88	37	20	93	103	87	70	58	55
AGER			2	2	4	4	3	1
AGFG1	128	123	71	55	207	166	104	82	92	80
AGFG2	64	66	27	28	93	106	59	55	64	48
AGGF1	147	173	36	41	224	235	110	117	105	117
AGK	727	765	403	385	955	1016	356	493	116	115
AGL	316	276	115	143	261	247	212	209	182	169
AGMAT	7	6	9	6	6	9	6	6	4	2
AGMO	911	882	363	367	677	688	809	802	174	186
AGO1	418	375	183	146	483	506	419	393	107	92
AGO2	315	333	156	223	340	392	226	225	177	132
AGO3	341	287	171	147	434	403	292	297	354	319
AGO4	188	180	167	164	235	194	269	268	94	88
AGPAT1	448	476	242	252	431	443	370	377	81	91
AGPAT2	116	83	59	32	129	79	92	67	26	15
AGPAT3	434	418	252	235	584	601	344	370	213	167
AGPAT4	97	102	48	59	106	116	80	106	42	39
AGPAT5	205	266	110	164	224	260	114	171	197	182
AGPS	3097	3469	1147	1207	3827	4347	1828	2221	403	381
AGR2	55	47	16	11	52	54	30	35	3	4
AGR3	1181	1259	537	545	1112	1116	786	762	9	14
AGRN	161	124	54	57	150	133	128	121	36	21
AGRP	68	57	14	28	57	60	51	54	22	27
AGT	4	2	3	2	10	4	5	6	1	1
AGTPBP1	183	170	94	82	206	223	114	130	116	106
AGTR1	227	201	79	71	268	264	132	127	45	51
AGTRAP	283	283	151	155	332	350	210	243	115	125
AGXT	2	3			9	4	3	3	1	1
AGXT2	22	13	10	13	24	24	12	13	21	16
AHCTF1	53	261	39	148	52	284	28	186	30	127
AHCY	341	434	163	277	327	426	209	451	9	21
AHCYL1	151	166	95	96	211	226	114	116	75	66
AHCYL2	1282	1212	702	652	1824	1743	1291	1427	366	342
AHDC1	116	118	50	33	190	206	124	156	53	42
AHI1	764	852	386	375	1090	1076	440	440	111	98
AHNAK	426	478	248	230	636	602	403	443	87	76
AHNAK2	69	51	38	27	173	155	80	68	34	19
AHR	27	17	19	18	40	36	21	37	34	10
AHRR	637	650	546	519	673	685	1138	1112	410	391
AHSA1	111	129	75	59	96	127	79	82	82	82
AHSG	46	37	30	22	46	47	63	55	53	52
AICDA	17	19	7	6	11	9	15	17	46	50
AIDA	324	327	201	212	273	250	190	186	83	89
AIF1	2	1	1	3	1	3	2	4	3	1
AIF1L	81	74	32	33	144	135	72	74	18	8
AIFM1	109	166	41	87	139	187	30	136	113	129
AIFM2	321	269	133	119	299	253	257	247	102	109
AIFM3	36	26	27	19	43	32	35	33	23	27
AIG1	251	265	122	128	397	402	141	151	131	94
AIM2	1	1	2	1			4	1	2	4
AIMP1	320	321	172	184	327	327	156	161	290	291
AIMP2	358	340	195	208	389	392	289	260	199	198
AIP	64	77	52	40	77	84	95	101	41	32
AIPL1	3	3	7	11	6	10	3	7	1	1
AIRE	8	4	6	1	19	16	13	14	1	2
AJAP1	3	4	2	2	3	4	2	6	7	11
AJM1	22	23	9	11	32	40	24	31	5	9
AJUBA	157	156	64	65	150	142	123	128	123	86
AK1	5	8	3	1	13	9	10	8	2	1
AK2	28	259	21	171	23	270	6	189	10	181
AK3	370	309	282	257	318	308	254	269	156	109
AK4	451	446	222	203	462	439	271	249	71	53
AK5	66	66	32	45	103	93	29	47	149	134
AK6	101	249	49	132	84	234	15	179	33	205
AK7	104	93	55	51	111	110	86	75	45	41
AK8	591	617	185	197	781	755	480	506	94	83
AK9	62	60	42	33	99	102	41	44	107	108
AKAIN1	1	5			5	2	1	5	2	2
AKAP1	147	123	99	104	129	133	119	106	56	43
AKAP10	288	324	188	183	333	336	291	321	228	195
AKAP11	246	231	123	128	242	214	134	146	271	214
AKAP12	560	497	388	400	677	604	470	407	157	177
AKAP13	3089	3204	1935	2066	4158	4425	2794	2953	984	1033
AKAP14	15	19	9	9	23	26	25	17	6	13
AKAP17A@chrX+	27	24	13	8	28	19	18	19	17	6
AKAP3	134	119	85	98	124	140	100	102	96	95
AKAP4					2	1	4	2
AKAP5	59	44	28	24	64	48	51	45	48	44
AKAP6	1346	1386	672	616	1570	1577	872	955	285	233
AKAP7	327	274	120	98	265	244	218	179	113	77
AKAP8	279	280	208	158	305	267	233	203	130	125
AKAP8L	232	267	100	132	266	365	166	237	119	124
AKAP9	214	196	105	99	249	230	210	192	190	172
AKIP1	211	240	123	122	239	209	185	199	136	136
AKIRIN1	33	37	24	20	43	48	28	36	14	25
AKIRIN2	14	246	6	111	15	292	3	176	14	73
AKNA	142	143	44	51	240	241	152	144	39	40
AKNAD1	180	183	116	141	273	309	191	194	79	75
AKR1A1	181	213	95	135	207	228	141	153	120	136
AKR1B1	27	36	17	13	29	30	29	20	13	21
AKR1B10			2	2	2	1			1	3
AKR1B15	2	3	4	1	4	6	5	5	9	7
AKR1C1	11	15	6	6	19	19	12	16	1	1
AKR1C2	10	9	6	5	14	9	9	5	1	4
AKR1C3	824	786	424	442	866	853	487	479	71	63
AKR1C4	3	3	1	1	4	2	2	1	1	2
AKR1D1	28	27	6	9	68	71	31	37	8	8
AKR1E2	26	13	22	20	28	26	20	16
AKR7A2	74	53	36	21	57	53	70	40	31	24
AKR7A3	2	1			2	3	3	4
AKT1	128	91	74	52	95	77	92	65	32	27
AKT1S1	523	517	272	297	496	516	420	466	234	234
AKT2	232	289	164	127	235	351	192	294	80	147
AKT3	3603	4522	2525	2895	3423	4314	1865	2827	383	388
AKTIP	53	35	24	18	58	46	29	29	37	29
ALAD	24	38	12	17	31	37	24	34	11	11
ALAS1	73	72	24	37	70	72	61	67	33	34
ALAS2	2	5	3	2	8	9	4	4	2	4
ALB	329	288	217	218	351	341	204	221	9	8
ALCAM	192	180	70	80	147	156	102	122	233	242
ALDH16A1	284	267	133	153	257	275	268	286	126	113
ALDH18A1	128	110	67	69	96	88	63	59	94	71
ALDH1A1	28	21	22	26	7	11	32	36	32	28
ALDH1A2	1241	1243	207	177	1049	1041	1078	1087	62	63
ALDH1A3	53	52	23	17	49	32	45	33	13	13
ALDH1B1	112	116	60	60	97	93	76	77	70	46
ALDH1L1	90	91	27	28	114	120	70	76	18	28
ALDH1L2	30	22	13	12	54	49	25	23	12	10
ALDH2	402	434	466	486	863	929	695	708	266	279
ALDH3A1	13	13	118	128	251	240	282	258	1	2
ALDH3A2	337	334	208	214	306	347	274	285	126	102
ALDH3B1	374	374	160	162	499	509	400	392	139	132
ALDH3B2	8	11	5	4	14	11	12	17
ALDH4A1	61	37	20	10	72	42	52	46	10	11
ALDH5A1	72	35	66	49	53	36	40	36	36	31
ALDH6A1	81	84	21	35	85	102	80	72	39	28
ALDH7A1	136	132	71	67	125	144	82	89	80	75
ALDH8A1	14	12	2	2	14	17	7	7	2	3
ALDH9A1	74	76	46	33	87	91	54	62	59	42
ALDOA	266	403	143	262	238	395	226	351	4	26
ALDOB							1	3
ALDOC	12	17	7	7	16	17	15	10	3	1
ALG1	17	145	18	82	5	149	1	106	12	104
ALG10	45	42	30	31	43	41	39	24	42	47
ALG10B	38	32	30	28	39	31	18	33	41	46
ALG11	8	66	4	35	3	68	0	38	7	88
ALG12	68	59	36	34	66	54	57	43	31	21
ALG13	263	333	91	128	290	344	163	213	47	96
ALG14	95	375	29	171	101	518	36	354	28	134
ALG1L	11	14	4	8	20	21	20	27	4	3
ALG1L2	18	20	10	6	28	24	24	28	9	5
ALG2	4	22			1	18			2	13
ALG3	187	218	113	111	195	206	147	159	154	144
ALG5	120	95	49	55	73	82	51	50	143	136
ALG6	126	93	65	55	109	118	59	85	87	82
ALG8	606	739	231	296	867	1074	314	536	306	325
ALG9	128	150	82	82	152	190	88	104	92	66
ALK	214	207	226	207	265	293	195	197	61	52
ALKAL1	27	21	15	17	27	29	17	14	7	6
ALKAL2					1	2	2	2
ALKBH1	57	66	23	39	73	96	33	51	46	36
ALKBH2	173	184	103	108	170	166	122	134	116	132
ALKBH3	58	56	23	19	67	65	42	44	44	56
ALKBH4	146	136	77	57	145	102	108	94	101	83
ALKBH5	132	144	51	52	189	201	94	119	76	56
ALKBH6	77	82	32	36	63	80	54	63	30	35
ALKBH7	37	35	12	15	26	30	18	28	1	6
ALKBH8	142	209	72	96	153	275	66	154	134	147
ALLC	7	6	7	2	11	11	10	3	6	3
ALMS1	362	628	196	380	533	763	275	513	80	154
ALOX12	10	11	5	11	10	22	10	11	7	9
ALOX12B	101	106	65	54	85	100	94	83	45	44
ALOX15	72	77	15	16	92	98	58	65	4	4
ALOX15B	14	27	8	4	21	26	20	8	6	10
ALOX5	75	73	53	45	102	138	32	39	32	30
ALOX5AP	26	30	22	19	48	41	66	44	26	26
ALOXE3	159	150	90	89	190	178	127	144	60	55
ALPG					1	2	1	1
ALPK1	1923	1902	1166	1070	1872	1950	1360	1277	432	460
ALPK2	133	106	76	86	173	173	155	121	66	80
ALPK3	93	89	36	42	144	127	144	137	37	47
ALPL	120	130	78	49	229	261	178	161	21	16
ALS2	300	254	227	258	200	209	181	206	143	127
ALS2CL	28	22	9	8	33	27	17	24	8	2
ALX1	313	291	202	202	248	239	185	216	509	513
ALX3	3	2					2	3	2	5
ALX4	133	121	26	17	85	93	58	34	30	38
ALYREF	22	149	15	72	9	139	2	123	16	63
AMACR	181	128	73	67	172	153	133	89	103	88
AMBN	3	3	7	12	1	2	27	39	17	14
AMBP	4	2			2	4	2	2	1	3
AMBRA1	230	223	169	159	287	288	168	187	150	129
AMD1	547	586	270	321	581	653	419	474	41	52
AMDHD1	26	24	10	12	42	43	32	14	10	11
AMDHD2	61	31	33	16	48	41	39	44	20	13
AMELX	2	3	1	3	3	3	1	7
AMER1	70	64	36	25	42	42	31	36	21	23
AMFR	265	223	239	216	333	293	340	270	168	130
AMH			1	1	1	4	1	2
AMHR2	14	19	13	14	27	28	24	22	20	22
AMIGO1	23	4	11	4	19	3	5	7	7	3
AMIGO2									4	4
AMMECR1	1353	1444	651	701	1594	1760	893	966	130	118
AMMECR1L	53	61	31	25	67	61	35	43	44	25
AMN	2	3			7	7	5	4	2	3
AMN1	117	134	67	75	108	134	88	101	59	56
AMOT	813	457	367	191	1036	599	825	309	12	17
AMOTL1	178	190	91	101	138	145	101	141	163	159
AMOTL2	149	170	72	52	159	161	103	99	109	107
AMPD1	20	18	3	3	13	8	6	12	25	31
AMPD2	113	92	60	55	89	85	70	59	11	3
AMPD3	21	16	17	12	81	69	32	35	10	10
AMPH	32	34	25	21	37	32	22	40	31	21
AMT	8	12			5	8	8	7	1	1
AMTN	2	1	4	4			2	2	19	23
AMY2B	5	5	3	4	5	5	4	2	8	11
AMZ1	79	77	53	41	159	122	93	90	5	12
AMZ2	390	370	229	223	424	397	270	298	52	45
ANAPC1	27	274	20	170	19	318	5	199	32	269
ANAPC10	19	190	11	77	13	218	1	133	12	97
ANAPC11	61	107	38	48	55	103	44	102	11	32
ANAPC13	13	198	9	95	16	221	8	125	59	179
ANAPC15	88	166	49	87	109	194	68	170	25	126
ANAPC16	243	267	107	107	241	262	199	205	135	123
ANAPC2	2	5			4	1			4	2
ANAPC4	22	167	9	112	8	147	3	111	7	125
ANAPC5	435	668	285	383	399	670	391	588	20	159
ANAPC7	199	229	124	120	232	261	169	202	174	151
ANG	68	75	69	85	111	105	94	107	45	42
ANGEL1	130	123	67	58	110	96	93	77	105	84
ANGEL2	231	232	140	121	218	222	162	143	177	160
ANGPT1	3820	3829	1479	1457	4190	4080	2160	2160	216	225
ANGPT2	49	35	34	20	64	49	47	40	24	17
ANGPT4	6	4	7	3	16	12	11	5	1	2
ANGPTL1	9	12	11	5	15	10	7	12	33	20
ANGPTL2	43	42	23	20	86	89	50	43	3	4
ANGPTL3	1	2	1	1			3	3	2	3
ANGPTL4	43	30	9	17	70	56	43	54	9	9
ANGPTL5	162	159	118	108	111	112	117	113	74	95
ANGPTL6	125	135	68	95	123	163	102	147	43	64
ANGPTL8	2	1			1	2
ANK1	296	299	176	171	736	771	279	273	282	261
ANK2	2223	2229	680	745	3508	3508	1535	1521	209	221
ANK3	1459	1338	604	679	3127	3023	1081	1114	345	387
ANKAR	26	15	15	11	28	34	13	24	32	41
ANKDD1A	271	229	122	109	320	313	223	210	49	28
ANKDD1B	45	40	23	22	121	105	60	73	20	20
ANKEF1	57	52	31	21	53	53	37	30	49	40
ANKFN1	16	30	22	22	40	52	18	27	45	46
ANKFY1	337	324	207	186	397	374	341	335	114	106
ANKH	161	138	111	89	149	123	152	127	77	70
ANKHD1	202	246	114	144	232	284	182	298	101	161
ANKHD1-EIF4EBP3	217	255	117	149	243	296	186	299	105	166
ANKIB1	362	311	115	133	364	340	200	229	273	243
ANKLE1	132	130	77	62	120	106	112	118	74	59
ANKLE2	33	100	19	60	27	106	13	86	16	42
ANKMY1	322	285	212	174	271	216	268	230	192	162
ANKMY2	191	180	72	72	165	183	93	108	167	189
ANKRA2	139	110	74	60	103	124	92	86	129	114
ANKRD1	10	6	8	6	14	12	8	13	33	23
ANKRD10	245	221	135	112	233	250	142	134	110	105
ANKRD11	1651	1386	693	841	2827	1979	2060	1702	502	319
ANKRD12	1024	940	475	445	973	978	677	695	656	645
ANKRD13A	135	103	73	66	148	144	138	121	70	61
ANKRD13B	280	242	178	137	288	214	238	220	63	29
ANKRD13C	276	212	153	165	257	283	259	224	168	177
ANKRD13D	94	72	44	36	88	69	83	60	66	26
ANKRD16	95	72	64	52	86	49	50	41	41	30
ANKRD17	546	888	228	402	573	1057	222	734	245	691
ANKRD18A	351	336	156	149	338	323	276	245	76	97
ANKRD18B	574	584	248	272	593	553	343	372	211	230
ANKRD2	7	5			18	8	4	4	8	7
ANKRD20A1									2	1
ANKRD20A2	1	1							2	2
ANKRD20A3	1	2			1	1
ANKRD20A4	3	10	2	1	7	5	6	5	6	8
ANKRD22	6	15	3	2	23	25	11	13	8	12
ANKRD23	4	3			3	3	3	4	1	2
ANKRD24	120	116	54	58	214	198	188	195	33	39
ANKRD26	329	291	166	164	355	320	270	251	184	116
ANKRD27	115	121	74	74	147	109	102	108	35	35
ANKRD28	92	93	39	44	193	180	99	87	52	64
ANKRD29	27	30	14	22	30	29	47	43	21	21
ANKRD30A	741	717	8	5	981	984	893	893	95	81
ANKRD30B	314	300	102	125	310	314	412	415	100	118
ANKRD30BL									1	2
ANKRD31	281	221	313	263	347	322	263	243	143	113
ANKRD33					2	1	2	1
ANKRD33B	415	419	350	380	378	399	401	439	125	122
ANKRD34A	253	257	140	149	176	178	190	187	168	166
ANKRD34B	9	15	3	5	9	8	5	9	3	6
ANKRD34C	1	2	1	1			1	2
ANKRD35	12	14	6	10	8	10	5	18	13	8
ANKRD36	139	162	63	58	199	220	99	95	65	61
ANKRD36B	134	113	45	41	158	205	71	68	43	31
ANKRD36C	224	252	87	93	323	363	126	176	73	64
ANKRD37	15	18	9	6	16	29	8	9	14	18
ANKRD39	156	133	66	60	131	100	99	99	51	39
ANKRD40	214	159	114	113	188	164	166	132	138	107
ANKRD40CL	54	37	23	24	101	107	31	37	10	10
ANKRD42	63	83	37	52	61	78	36	52	54	66
ANKRD44	195	187	121	133	205	209	204	183	203	207
ANKRD45	16	21	22	22	66	72	43	44	13	15
ANKRD46	125	139	66	69	154	138	91	106	83	97
ANKRD49	45	37	10	24	27	45	16	25	38	33
ANKRD50	470	437	235	211	414	464	304	294	126	111
ANKRD52	47	36	20	10	49	30	24	21	24	15
ANKRD53	2	1	2	1	4	1			1	1
ANKRD54	233	210	121	108	252	235	205	212	29	19
ANKRD55	348	349	215	243	648	620	283	275	167	167
ANKRD6	920	927	463	514	1305	1316	741	731	318	286
ANKRD60					5	2			2	2
ANKRD61	5	7	3	3	10	12	11	7	1	1
ANKRD62	3	7	1	5	4	4	8	8	28	43
ANKRD65	3	2	1	4	6	6	1	5	1	1
ANKRD66	4	2	3	3			1	4	5	5
ANKRD7	2	1			1	3	5	3	28	18
ANKRD9	25	17	20	8	34	17	24	13	8	7
ANKS1A	2138	2083	990	897	2926	2737	2296	2160	237	207
ANKS1B	73	82	37	36	148	142	68	76	36	34
ANKS3	210	154	156	108	226	166	181	148	146	98
ANKS4B	51	53	23	24	58	73	57	50	6	6
ANKS6	70	44	40	37	62	43	31	26	48	32
ANKUB1	405	429	217	206	539	553	328	371	130	104
ANKZF1	125	117	63	70	128	130	69	69	60	49
ANLN	67	798	52	441	18	715	7	553	29	454
ANO1	437	478	243	229	782	741	718	749	56	53
ANO10	384	389	158	165	910	915	243	236	169	155
ANO2	20	27	10	18	37	43	35	24	38	49
ANO3	603	634	358	383	313	358	1019	953	330	383
ANO4	409	447	154	137	642	658	265	297	58	43
ANO5	337	315	145	158	318	305	193	182	119	111
ANO6	741	765	278	274	899	895	513	512	297	300
ANO7	242	241	165	149	290	227	297	269	76	58
ANO8	69	58	32	22	62	44	62	42	25	17
ANO9	25	34	8	12	51	44	64	48	10	8
ANOS1	13	6	3	7	5	9	7	14	18	18
ANP32A	1222	1272	736	760	1224	1311	965	1061	716	712
ANP32B	355	372	237	243	353	383	266	299	331	292
ANP32E	299	327	214	200	343	338	283	286	200	193
ANPEP	126	91	40	34	120	91	72	72	12	10
ANTKMT	18	12	12	6	11	8	13	11	7	2
ANTXR1	405	396	196	222	466	482	272	255	169	154
ANTXR2	164	166	98	98	140	140	148	118	82	93
ANTXRL	30	45	53	51	49	45	19	25	5	11
ANXA1	743	785	245	231	448	502	468	539	58	38
ANXA10	164	154	63	78	192	159	207	177	51	42
ANXA11	120	86	62	57	97	96	71	69	63	58
ANXA13	32	32	17	7	29	43	11	15	18	11
ANXA2	395	507	207	245	557	610	399	509	337	334
ANXA3	8	5	3	3	7	6	8	1	28	23
ANXA4	1454	1461	642	649	1763	1709	1145	1186	548	512
ANXA5	119	88	60	59	82	69	48	45	100	83
ANXA6	95	81	56	39	88	87	65	66	53	44
ANXA7	198	202	94	109	217	237	140	178	115	121
ANXA9	5	10	8	6	17	22	6	9	5	6
AOAH	345	360	190	183	598	611	257	223	89	82
AOC1	2	2
AOC2	3	5	3	3	3	6	4	3	2	2
AOC3					1	2	3	1
AOPEP	1968	2085	1073	1123	2762	2856	1622	1598	799	865
AOX1	20	10	24	29	16	19	18	17	38	48
AP1AR	113	126	51	37	98	96	92	91	70	73
AP1B1	118	150	76	88	140	202	116	139	69	72
AP1G1	261	318	147	180	354	397	265	332	179	167
AP1G2	53	54	26	28	37	46	33	32	23	20
AP1M1	87	106	72	81	98	93	76	82	22	30
AP1M2	79	83	46	34	109	100	101	89	52	49
AP1S1	205	170	109	83	215	201	169	178	67	66
AP1S2	346	329	129	132	364	370	243	216	230	192
AP1S3	191	173	163	141	168	177	143	124	27	21
AP2A1	87	86	37	33	96	101	108	86	38	37
AP2A2	847	850	416	370	1480	1399	833	785	103	117
AP2B1	905	843	389	395	1090	972	649	669	331	351
AP2M1	116	185	12	83	190	172	20	135	28	104
AP2S1	47	110	9	56	90	106	12	89	3	25
AP3B1	901	993	418	493	1602	1636	585	713	216	276
AP3B2	123	122	48	38	140	135	91	91	43	65
AP3D1	288	260	132	137	248	184	181	216	87	93
AP3M1	136	161	55	69	146	146	119	120	92	83
AP3M2	60	52	35	28	82	82	65	39	53	41
AP3S1	72	91	39	28	50	48	48	35	118	113
AP3S2	409	451	223	238	536	540	247	254	144	133
AP4B1	126	128	76	76	109	100	84	93	84	86
AP4E1	351	361	175	164	436	432	276	245	85	56
AP4M1	171	149	72	73	168	155	155	133	73	53
AP4S1	433	369	191	160	430	441	346	373	172	177
AP5B1	16	9			11	12	13	11	6	5
AP5M1	105	115	74	76	114	137	86	95	60	79
AP5S1	191	192	108	109	195	192	168	155	99	91
AP5Z1	31	35	26	21	39	29	29	28	18	20
APAF1	196	223	108	93	234	206	136	144	93	74
APBA1	678	607	556	503	948	875	594	557	104	100
APBA2	1075	1033	696	674	1274	1279	1280	1326	36	51
APBA3	111	122	67	63	135	120	120	122	60	63
APBB1	89	59	34	26	79	52	50	34	40	25
APBB1IP	39	31	25	22	29	24	39	34	43	42
APBB2	2124	2153	1751	1811	2075	2084	2175	2221	495	470
APBB3	16	13	9	12	18	22	14	15	6	7
APC	303	390	173	220	315	523	194	289	174	192
APC2	37	47	22	29	44	45	36	50	13	10
APCDD1	12	10	4	7	3	3	15	12	11	3
APCDD1L	1671	1680	1230	1192	1605	1560	1451	1482	29	23
APEH	72	69	29	18	54	50	41	47	28	32
APELA	254	284	156	161	246	271	201	209	18	18
APEX1	73	121	44	65	67	102	28	94	74	117
APEX2	39	105	12	55	28	107	14	77	32	54
APH1A	85	95	46	56	80	87	66	61	71	70
APH1B	188	183	83	70	244	220	182	162	89	70
API5	27	70	22	44	35	64	10	51	27	41
APIP	1235	1242	538	552	1227	1162	871	920	213	190
APLF	99	82	47	52	138	117	46	59	94	83
APLN	92	50	34	23	54	22	57	39	30	13
APLP1	37	28	11	11	56	30	46	31	5	3
APLP2	156	152	121	132	201	210	134	141	177	159
APMAP	67	79	46	41	83	79	51	56	35	47
APOA1	5	4	3	4			4	2	3	2
APOA2					3	2
APOA4	1	1
APOA5	23	26	10	13	24	22	23	17	5	11
APOB	3	3	1	4	3	1
APOBEC1	9	8	10	4	11	11	6	9	8	2
APOBEC2			4	2	1	5	2	3
APOBEC3A	1	1			1	2
APOBEC3B	20	26	7	7	24	27	19	33	3	8
APOBEC3C	45	46	44	41	113	133	83	80	74	67
APOBEC3D	6	9	5	2	55	54	37	28	3	2
APOBEC3F	112	106	76	67	137	134	131	148	35	35
APOBEC3G	18	6	29	18	41	35	12	15	9	8
APOBEC3H	53	55	39	34	161	185	59	57	14	16
APOBEC4	2	6			3	4	2	2	3	3
APOBR			1	1	2	4	6	7	2	1
APOC1	204	218	131	111	214	222	180	180	58	75
APOC2					8	5	3	2
APOC3	1	3			2	1			3	2
APOC4	9	8	5	2	11	9	12	16
APOD	6	10	10	5	16	20	10	11	3	7
APOE	10	11	7	7	25	26	19	23	13	16
APOF	1	4			2	3	4	8	2	2
APOH	5	3	3	3	2	4	3	4	3	5
APOL1	13	18	3	5	48	41	10	15	20	29
APOL2	125	165	79	71	144	132	113	126	69	91
APOL3	16	13	13	11	28	30	25	18	54	52
APOL4	18	27	4	4	45	46	20	31	12	16
APOL5	2	3	1	2	7	4	7	5	1	1
APOL6	7	9	3	3	17	7	13	15	11	25
APOLD1	447	528	386	464	485	571	426	472	343	392
APOM	195	179	95	88	219	206	159	156	1	1
APOO	309	318	188	199	311	334	300	298	238	261
APOOL	365	411	163	178	421	447	294	295	119	122
APP	1112	1177	609	600	1200	1375	656	688	378	345
APPBP2	588	651	279	275	729	658	599	591	224	206
APPL1	153	104	93	65	134	106	115	84	138	120
APPL2	628	629	399	380	685	699	488	449	87	85
APRT	158	122	81	51	140	106	113	92	62	35
APTX	618	593	316	309	644	660	454	439	86	86
AQP1			2	1	2	2	7	1	2	1
AQP10	4	7			5	12	4	7	1	1
AQP11	232	206	71	90	216	230	172	147	32	24
AQP12B	1	1			2	1
AQP2	2	1			5	5	2	4
AQP3	77	54	27	24	78	80	66	52	30	16
AQP4	13	18	8	15	15	10	7	10	78	72
AQP5	15	4	3	4	9	6	4	7
AQP6	2	2			3	1	3	1
AQP7	20	19	26	21	64	61	49	32	19	20
AQP8	29	36	19	6	42	24	28	29	17	8
AQP9	8	6	5	1	5	7	7	13	15	5
AQR	12	168	13	69	9	182	10	116	5	89
AR	1325	1273	655	666	1127	1153	779	685	408	384
ARAF	87	105	28	46	74	90	59	79	48	49
ARAP1	266	215	85	76	339	300	280	244	35	35
ARAP2	565	550	219	186	583	524	414	334	704	251
ARAP3	240	205	100	65	288	248	175	160	59	51
ARCN1	13	215	12	97	5	217	3	150	8	142
AREG	5	6	5	3	1	2	59	47	43	50
AREL1	100	118	57	74	115	133	92	95	56	74
ARF1	100	132	43	75	84	111	43	80	67	62
ARF3	106	141	43	65	108	150	90	119	39	48
ARF4	90	129	59	48	123	142	100	96	71	81
ARF5	13	11	12	2	14	2	9	3	9	3
ARF6	3	6	2	4	1	12	3	8
ARFGAP1	71	53	39	23	76	53	62	37	39	15
ARFGAP2	148	157	68	73	159	151	114	89	91	73
ARFGAP3	112	103	61	42	194	159	102	111	56	29
ARFGEF1	258	277	121	127	270	285	221	213	152	166
ARFGEF2	317	281	254	221	382	373	313	288	202	145
ARFGEF3	77	67	55	49	127	140	64	68	53	42
ARFIP1	146	138	51	71	199	158	119	119	90	107
ARFIP2	66	85	23	37	68	55	29	40	50	43
ARFRP1	83	53	23	13	76	43	49	32	31	13
ARG1	3	1	2	1	5	2	4	1
ARG2	80	94	37	34	79	79	56	49	32	31
ARGFX	5	8	8	2	5	11	17	20	5	4
ARGLU1	7	84	2	49	6	86	2	43	8	49
ARHGAP1	106	85	61	44	110	112	78	86	46	45
ARHGAP10	1057	1067	551	546	1136	1221	561	657	229	250
ARHGAP11A	129	139	82	94	150	191	96	104	80	116
ARHGAP11A-SCG5	122	137	92	102	159	198	97	106	94	136
ARHGAP11B	116	134	80	104	120	147	103	119	91	75
ARHGAP12	290	233	119	106	507	366	239	177	266	202
ARHGAP15	1055	1055	335	312	1263	1339	593	663	337	365
ARHGAP17	389	358	233	245	473	362	335	264	200	139
ARHGAP18	1369	1459	700	704	1559	1619	917	1025	218	206
ARHGAP19	305	292	150	128	344	362	284	301	24	22
ARHGAP20	12	13	13	10	3	8	6	10	27	8
ARHGAP21	979	1011	521	580	959	976	592	709	330	291
ARHGAP22	29	15	16	11	28	30	14	18	9	18
ARHGAP23	110	87	63	55	117	119	122	124	81	127
ARHGAP24	921	854	769	832	769	807	1024	953	656	688
ARHGAP25	243	264	153	155	491	463	276	227	8	8
ARHGAP26	109	106	86	88	129	134	166	184	70	71
ARHGAP27	214	198	80	77	228	229	207	204	81	69
ARHGAP28	24	27	9	5	11	12	25	15	19	25
ARHGAP29	10	10	3	5	14	13	10	13	78	102
ARHGAP30	13	11	4	3	10	6	7	18	2	9
ARHGAP31	1013	1016	531	566	1050	985	714	677	279	252
ARHGAP32	328	339	195	188	514	473	242	224	143	149
ARHGAP33	44	33	10	8	51	40	35	21	5	10
ARHGAP35	2704	2613	1606	1558	3187	2748	2952	2462	595	474
ARHGAP36	79	56	19	4	129	118	37	28	5	4
ARHGAP39	207	178	95	75	185	154	196	163	20	20
ARHGAP4	138	109	134	99	151	113	206	171	60	43
ARHGAP40	44	36	14	14	37	43	32	46	20	15
ARHGAP42	371	359	319	306	662	605	575	503	170	155
ARHGAP44	24	22	47	41	58	63	48	47	51	49
ARHGAP45	376	341	174	151	314	332	306	304	97	86
ARHGAP5	342	262	168	182	371	314	276	231	188	144
ARHGAP6	1544	1515	661	637	2514	2577	1081	1146	172	149
ARHGAP8	229	203	133	87	358	312	180	161	32	15
ARHGAP9	230	129	147	85	257	119	196	136	198	115
ARHGDIA	168	125	88	72	143	100	149	113	88	51
ARHGDIB	1	4	1	6	6	7			35	27
ARHGDIG	201	110	115	58	158	83	189	114	36	23
ARHGEF1	222	187	148	105	209	161	169	159	31	43
ARHGEF10	174	142	82	71	222	213	123	105	62	46
ARHGEF10L	213	145	106	73	230	199	201	184	52	21
ARHGEF11	123	150	72	85	173	208	93	121	49	57
ARHGEF12	806	1012	405	441	1093	1305	802	1073	630	536
ARHGEF15	12	12	5	8	17	13	18	22	2	3
ARHGEF16	87	77	21	22	190	126	92	63	27	28
ARHGEF17	57	66	19	19	139	175	57	80	62	62
ARHGEF18	547	616	410	388	612	617	701	734	95	107
ARHGEF19	146	150	58	75	102	128	132	131	41	49
ARHGEF2	287	307	142	135	280	276	255	288	78	53
ARHGEF25	161	150	73	67	143	149	132	112	57	61
ARHGEF26	186	269	115	134	237	293	142	187	109	116
ARHGEF28	296	283	404	413	292	263	303	327	210	236
ARHGEF3	167	165	76	91	251	227	137	126	172	157
ARHGEF33	34	24	14	17	39	43	30	29	40	25
ARHGEF37	112	92	66	57	108	97	91	91	88	44
ARHGEF38	834	762	417	418	1034	1025	519	531	183	189
ARHGEF39	147	119	61	52	136	107	106	107	65	68
ARHGEF4	188	201	147	125	211	229	226	231	44	32
ARHGEF40	167	136	78	53	153	119	121	93	71	43
ARHGEF5			1	1					2	3
ARHGEF6	1327	1324	467	502	1751	1773	989	1050	177	179
ARHGEF7	272	267	129	148	291	301	177	192	151	156
ARHGEF9	200	208	90	87	186	174	112	135	66	55
ARID1A	260	272	146	186	320	374	257	250	121	120
ARID1B	2490	2458	1172	1285	2729	2763	1474	1645	1066	1326
ARID2	672	567	322	296	635	628	410	390	169	392
ARID3A	274	207	122	88	356	298	256	205	80	55
ARID3B	552	616	347	385	626	742	489	579	200	177
ARID3C	17	13	4	7	26	20	17	10	5	7
ARID4A	302	218	119	72	416	326	295	231	413	269
ARID4B	574	623	271	263	739	822	409	490	586	423
ARID5A	87	91	28	17	106	102	63	53	11	10
ARID5B	6440	6764	4679	4825	5904	6480	4248	4688	614	640
ARIH1	468	558	261	249	607	646	487	522	250	257
ARIH2	676	462	296	246	710	515	664	464	278	166
ARL1	51	40	19	24	48	42	25	22	41	47
ARL10			1	1	2	1	2	2
ARL11	6	3	5	1	10	13	10	18	6	6
ARL13A	2	3	1	1	2	9	7	4	1	4
ARL13B	170	180	101	108	200	166	109	119	223	228
ARL14EP	110	130	65	73	116	125	68	93	163	128
ARL14EPL	1	1					2	1	1	3
ARL15	703	550	353	333	1643	1277	584	424	418	369
ARL16	70	57	35	32	79	57	66	59	43	30
ARL17A	1	1			9	5	6	2
ARL17B	1	3			4	2	6	3	4	2
ARL2	51	134	28	75	41	117	40	118	39	54
ARL2BP	118	94	49	47	99	85	97	93	66	55
ARL3	531	562	297	289	635	719	490	533	435	397
ARL4A	21	19	9	9	10	10	12	10	10	9
ARL4C	8	4	5	5	6	8	5	3	2	1
ARL4D	33	18	10	8	16	26	17	19	15	15
ARL5A	114	118	67	49	108	92	75	77	82	82
ARL5B	177	170	128	119	161	168	115	126	117	137
ARL5C	75	73	36	48	114	106	87	82	30	25
ARL6	73	83	44	34	70	73	37	49	66	78
ARL6IP1	168	244	57	77	132	226	114	184	98	102
ARL6IP4	120	81	65	34	104	84	82	64	59	44
ARL6IP5	315	334	188	188	250	242	193	185	250	234
ARL6IP6	178	189	81	79	147	173	88	95	155	138
ARL8A	63	45	34	26	83	53	53	47	23	19
ARL8B	407	451	219	229	455	468	287	364	190	181
ARL9	9	14	2	8	11	13	12	11	11	14
ARMC1	354	301	259	284	423	414	256	234	97	112
ARMC10	99	79	57	43	73	67	73	62	54	42
ARMC12	335	328	160	169	573	577	416	409	75	63
ARMC2	110	116	61	58	186	174	112	103	47	46
ARMC3	120	132	57	69	146	130	163	153	21	25
ARMC4	336	301	266	256	332	275	353	323	282	274
ARMC5	180	190	104	102	144	158	122	145	78	87
ARMC6	133	118	81	67	153	123	105	91	83	67
ARMC7	14	169	5	90	7	196	5	176	7	70
ARMC8	212	263	115	128	188	246	128	185	108	132
ARMC9	1162	1089	665	652	1334	1310	914	949	133	120
ARMCX1							3	1
ARMCX2					1	1	1	1
ARMCX3	25	22	12	10	19	15	11	17	9	15
ARMCX5	113	122	62	55	110	116	81	87	74	76
ARMCX5-GPRASP2	772	787	335	338	753	783	427	423	223	228
ARMCX6	37	40	14	19	43	41	27	35
ARMH1	880	900	438	441	1011	965	895	918	195	215
ARMH2	1	1
ARMH3	266	265	206	192	383	383	248	304	124	136
ARMH4	142	139	57	52	170	165	101	96	37	30
ARMS2	6	3	4	1	6	2	6	5
ARMT1	890	855	559	526	968	942	558	579	292	277
ARNT	301	326	170	221	466	469	319	383	303	266
ARNT2	180	121	102	100	210	166	238	203	95	54
ARNTL	233	192	139	139	258	236	262	261	32	41
ARNTL2	164	115	110	88	142	132	106	88	116	105
ARPC1A	180	207	108	83	254	251	179	206	119	109
ARPC1B	66	56	19	28	69	55	77	72	23	25
ARPC2	303	623	186	524	275	734	116	510	73	150
ARPC3	58	101	24	59	76	144	26	123	45	70
ARPC4	77	166	32	60	54	189	17	97	38	74
ARPC4-TTLL3	89	174	38	65	64	194	20	104	51	87
ARPC5	188	216	154	121	291	310	161	156	211	227
ARPC5L	532	476	273	276	484	506	387	406	282	278
ARPIN	5	4	3	2	3	5	5	11	2	2
ARPIN-AP3S2	608	632	317	328	716	731	431	427	244	234
ARPP19	240	222	153	145	269	239	168	155	174	127
ARPP21	325	298	127	112	337	361	271	271	33	33
ARR3	5	5			8	5	6	2	4	3
ARRB1	224	201	140	150	315	265	266	232	51	47
ARRB2	237	221	137	92	210	183	230	187	95	68
ARRDC1	109	69	60	44	117	89	79	61	49	31
ARRDC2	180	101	120	83	157	95	172	170
ARRDC3	837	763	562	506	878	753	701	624	716	530
ARRDC4	29	23	19	9	32	22	21	30	30	20
ARRDC5	87	84	19	18	28	25	24	32	7	12
ARSA	11	12	3	3	10	7	7	2	2	3
ARSB	344	295	163	164	419	403	343	342	134	98
ARSD	156	179	82	54	133	132	124	111	51	33
ARSF	11	3	2	6	4	1	11	5	14	12
ARSG	927	895	556	492	942	937	802	707	544	555
ARSH	8	3	2	1	7	4	5	4	4	2
ARSI	74	61	18	20	73	72	53	39	3	4
ARSJ	215	229	50	47	61	60	145	139	158	149
ARSK	87	131	54	61	97	101	67	78	74	82
ARSL	75	80	40	43	119	101	44	37	33	28
ART1	11	9	8	5	15	7	18	11	10	5
ART3	488	471	196	210	850	801	367	419	239	231
ART4	4	1	2	3	3	1	2	1	4	9
ART5	18	15	5	1	11	13	10	13	3	3
ARTN	23	32	7	7	26	26	37	47	2	3
ARV1	90	97	48	41	64	77	53	73	69	80
ARVCF	135	107	61	36	191	179	133	98	76	56
ARX	233	247	83	77	398	413	111	136	3	2
AS3MT	347	347	158	151	559	547	297	285	130	128
ASAH1	67	65	36	41	60	60	49	52	54	55
ASAH2	10	7	6	2	8	8	4	13	7	13
ASAH2B	105	117	50	69	87	112	78	89	62	70
ASAP1	716	640	452	392	756	714	391	409	361	285
ASAP2	862	762	423	412	953	807	660	565	206	180
ASAP3	127	99	52	47	148	106	110	101	61	36
ASB1	97	80	52	37	80	72	60	51	59	44
ASB10	6	11	2	9	6	8	5	5	11	4
ASB11	6	4	4	6	15	13	10	4	10	9
ASB13	170	108	126	89	139	95	98	83	104	60
ASB14	3	3	3	4	15	5	6	5	5	3
ASB15	28	26	22	24	19	18	21	20	42	49
ASB16	1	8	3	5	7	12	4	9	2	1
ASB17	1	1			1	1
ASB18	3	3	8	7	10	12	18	19	14	12
ASB2	46	38	27	19	77	55	40	47	12	10
ASB3	687	756	483	558	564	694	655	734	579	545
ASB4	49	57	26	25	67	100	59	55	25	25
ASB5	82	93	60	66	78	53	64	70	21	23
ASB6	59	52	27	19	66	40	46	30	23	12
ASB7	52	36	16	30	53	53	43	25	26	32
ASB8	105	89	48	57	107	100	84	75	76	75
ASB9	1	4	1	1	6	6	8	5	1	3
ASCC1	3808	3792	1807	1892	3459	3510	2882	3073	143	145
ASCC2	87	96	38	46	114	109	73	93	52	54
ASCC3	216	627	95	346	340	784	85	367	115	295
ASCL3	3	2	2	5	3	5	5	2	7	8
ASDURF	6	57	7	41	7	48	2	36	10	91
ASF1A	153	114	69	56	174	131	127	79	203	115
ASF1B	145	177	81	97	185	183	159	160	82	79
ASGR1	95	126	42	43	120	128	74	89	31	25
ASGR2	8	6	4	2	8	6	8	12	4	1
ASH1L	611	623	319	342	1144	1027	954	796	386	365
ASH2L	211	675	133	371	158	614	120	478	21	76
ASIC1	112	56	59	22	123	83	84	52	2	6
ASIC2	206	241	161	134	190	178	137	118	18	12
ASIC3	2	1					1	1
ASIC4	80	97	67	64	184	194	141	148	24	22
ASIC5	501	485	260	241	476	473	328	310	28	30
ASIP	10	8	5	6	19	10	7	6	8	2
ASL	61	54	50	47	71	58	59	41	37	25
ASMT@chrX+	22	31	9	18	50	47	46	44	14	13
ASMTL@chrX-	64	63	25	28	59	67	44	41	28	14
ASNS	218	233	85	103	191	198	123	154	81	84
ASNSD1	8	58	8	41	7	49	2	36	13	92
ASPA	36	41	46	38	67	53	66	56	8	10
ASPDH	63	65	26	29	79	66	62	70	26	34
ASPG	15	11	12	9	13	15	23	25	7	2
ASPH	491	476	221	252	654	651	330	351	170	159
ASPHD1	12	7	3	4	13	10	8	10
ASPHD2	37	29	23	14	49	18	40	25	32	9
ASPM	250	339	167	186	374	409	230	304	34	169
ASPN	45	37	18	16	35	40	36	33	17	15
ASPSCR1	214	177	133	80	272	210	231	208	101	90
ASRGL1	542	594	393	372	791	825	575	609	83	82
ASS1	733	755	370	384	741	750	653	616	71	63
ASTE1	124	136	72	64	90	118	83	92	101	94
ASTL	16	10	4	8	13	17	7	19	2	1
ASTN1	88	64	63	67	46	44	41	50	19	14
ASTN2	1282	1246	686	728	2643	2533	768	782	72	77
ASXL1	517	445	268	218	631	604	580	521	286	222
ASXL2	411	449	189	207	436	544	366	382	305	331
ASXL3	389	441	257	249	402	414	315	388	196	216
ASZ1	2	6	5	5	6	8	7	4	47	36
ATAD1	1134	1175	664	681	1394	1380	622	583	247	191
ATAD2	364	377	184	223	449	440	292	320	233	293
ATAD2B	480	456	249	247	525	548	407	426	343	316
ATAD3A	79	55	30	33	88	63	46	41	32	22
ATAD3B	121	86	73	46	125	110	77	64	65	35
ATAD3C	36	22	17	6	43	53	45	48	8	7
ATAD5	92	192	37	83	106	226	59	174	71	111
ATAT1	52	56	20	32	65	65	50	55	34	26
ATCAY	50	50	27	30	95	87	111	126	17	16
ATE1	978	927	520	530	1370	1238	951	874	246	220
ATF1	327	296	156	162	381	377	320	342	144	160
ATF2	408	450	181	183	406	508	309	362	413	353
ATF3	398	420	162	184	442	453	298	344	161	170
ATF4	5	6	2	1	3	1	3	3	2	3
ATF5	137	97	69	60	155	84	125	75	60	45
ATF6	302	313	146	169	280	295	250	271	186	211
ATF6B	26	39	15	11	41	29	34	26	18	21
ATF7	706	831	414	475	840	1006	769	933	495	580
ATF7-NPFF	720	843	420	484	854	1028	786	945	501	589
ATF7IP	2354	1981	1389	1138	1996	2227	1784	1552	407	376
ATF7IP2	166	169	128	108	149	120	148	114	98	95
ATG10	990	920	519	518	916	990	730	735	259	225
ATG101	35	39	10	20	41	37	24	23	13	12
ATG12	91	78	32	42	84	49	64	67	64	54
ATG13	305	289	160	133	368	362	249	278	150	149
ATG14	85	92	31	43	74	77	46	71	58	64
ATG16L1	98	88	57	50	123	105	80	64	21	14
ATG16L2	102	86	57	43	104	73	83	78	35	26
ATG2A	69	51	21	17	59	64	58	34	18	17
ATG2B	585	604	306	271	646	658	279	269	112	113
ATG3	185	176	94	113	188	152	114	105	157	159
ATG4A	114	112	86	93	293	294	135	127	92	100
ATG4B	130	103	41	31	129	99	94	71	74	58
ATG4C	169	134	69	75	189	190	123	116	202	191
ATG4D	49	47	30	21	52	47	56	56	9	7
ATG5	194	208	106	107	279	254	167	163	173	151
ATG7	628	638	326	347	780	758	475	467	137	140
ATG9A	142	138	73	71	116	79	86	60	44	27
ATG9B	117	108	58	38	201	224	110	97	21	19
ATIC	155	166	66	107	115	131	31	99	99	114
ATL1	1205	1237	899	819	1341	1426	1330	1344	99	124
ATL2	113	267	79	165	115	352	67	237	25	119
ATL3	324	281	168	168	379	292	298	276	175	131
ATM	368	507	169	297	422	568	177	327	212	230
ATMIN	46	45	8	26	70	50	21	43	40	34
ATN1	599	582	300	282	544	581	441	467	292	295
ATOH8	49	45	26	22	95	126	78	73	108	83
ATOX1	73	68	40	32	51	56	51	41	28	35
ATP10A	2151	2204	1145	1168	2263	2166	1789	1711	122	106
ATP10B	374	346	251	253	594	597	341	339	25	24
ATP10D	1600	1598	851	866	1791	1854	1058	1067	123	116
ATP11A	186	185	137	134	229	187	184	172	79	72
ATP11B	214	227	116	133	262	250	205	161	335	321
ATP11C	3127	3364	1472	1544	3090	3349	1584	1751	444	417
ATP12A	71	76	37	30	84	50	92	89	70	72
ATP13A1	61	94	46	64	58	73	21	51	22	78
ATP13A2	53	28	24	21	48	44	54	45	20	9
ATP13A3	144	110	56	58	110	123	69	83	82	82
ATP13A4	34	32	28	23	41	41	26	24	19	12
ATP13A5	34	18	19	25	43	50	17	24	7	7
ATP1A1	195	490	109	290	168	464	79	347	40	105
ATP1A2	7	5			10	8	4	3	9	2
ATP1A3	51	49	38	31	41	40	41	40
ATP1A4	6	7	4	4	8	9	10	7	7	5
ATP1B1	307	311	145	160	273	272	191	199	108	95
ATP1B2	53	65	27	23	65	70	46	50	3	5
ATP1B3	169	171	95	100	172	173	137	133	113	107
ATP1B4	36	31	9	12	35	30	37	31	2	5
ATP23	65	62	37	31	72	60	59	57	47	45
ATP2A1	193	219	88	106	212	232	189	185	84	89
ATP2A2	28	316	24	157	34	417	16	332	21	149
ATP2A3	83	62	30	26	85	66	46	47	12	12
ATP2B1	103	102	64	53	106	98	65	77	173	157
ATP2B2	315	307	90	129	344	346	296	322	13	12
ATP2B3	47	41	27	30	70	57	59	57	18	18
ATP2B4	421	395	242	257	480	454	348	369	132	136
ATP2C1	2611	2559	1262	1283	2677	2818	1854	2043	277	238
ATP2C2	45	50	29	22	78	64	71	68	25	24
ATP4A	52	50	26	14	49	43	32	28	23	14
ATP4B	3	1	1	1	2	4	3	3
ATP5F1A	565	726	374	442	523	703	449	580	23	121
ATP5F1B	34	134	20	84	50	174	9	113	10	71
ATP5F1C	39	116	21	64	49	113	8	89	9	76
ATP5F1D	44	44	13	23	38	56	8	32	11	13
ATP5F1E	55	152	33	64	54	120	10	74	22	98
ATP5IF1	93	86	47	48	87	92	78	72	68	49
ATP5MC1	237	274	133	156	223	238	192	200	257	229
ATP5MC2	406	422	282	277	410	390	350	372	349	351
ATP5MC3	62	65	34	31	56	60	40	35	58	47
ATP5MD	164	170	87	90	156	170	98	123	98	97
ATP5ME	80	76	27	17	100	102	55	61	26	19
ATP5MF	78	252	43	150	86	273	16	197	54	169
ATP5MF-PTCD1	231	394	102	218	235	388	101	297	123	241
ATP5MG	43	101	16	29	31	103	3	67	12	82
ATP5MPL	27	89	9	41	39	78	29	68	18	35
ATP5PB	54	161	33	89	50	148	7	95	31	132
ATP5PD	31	97	14	58	39	98	7	80	12	49
ATP5PF	184	345	102	196	220	334	79	197	44	153
ATP5PO	54	190	31	117	57	166	5	113	22	101
ATP6AP1	21	98	6	28	12	67	1	50	4	49
ATP6AP1L	492	509	236	194	519	555	292	293	480	491
ATP6AP2	9	14	2	10	3	23			3	14
ATP6V0A1	209	218	102	101	397	403	205	200	100	114
ATP6V0A2	174	150	101	79	156	134	130	126	102	93
ATP6V0A4	76	69	19	29	126	119	80	75	26	9
ATP6V0B	11	57	4	23	22	50	7	39	4	32
ATP6V0C	4	50	6	22	7	62	3	43	2	23
ATP6V0D1	19	123	5	50	13	160	5	98	5	92
ATP6V0D2	21	23	20	16	48	47	22	31	25	20
ATP6V0E1	138	149	85	82	176	181	113	134	72	84
ATP6V0E2	52	40	28	17	32	27	27	26	11	14
ATP6V1A	155	530	29	238	203	519	40	269	77	472
ATP6V1B1	78	87	64	63	83	113	81	76	93	98
ATP6V1B2	7	52	4	31	7	44	0	33	1	28
ATP6V1C1	49	51	19	17	60	69	15	46	33	74
ATP6V1C2	85	101	57	45	134	108	111	124	36	31
ATP6V1D	12	69	6	38	16	97	6	54	4	61
ATP6V1E1	11	90	11	43	20	116	8	59	11	75
ATP6V1E2	27	26	9	9	32	38	26	27	6	12
ATP6V1F	13	73	3	48	25	90	2	81	4	58
ATP6V1FNB	8	13	8	3	12	14	9	16	6	5
ATP6V1G1	57	90	13	56	77	100	3	60	8	76
ATP6V1G2	18	23	11	6	24	30	14	15	3	6
ATP6V1G3	29	22	4	14	24	30	7	15	12	20
ATP6V1H	98	116	55	47	132	146	64	75	75	114
ATP7A	465	472	224	270	448	491	348	374	215	238
ATP7B	23	27	13	24	27	28	37	26	26	30
ATP8A1	3654	3592	1470	1447	4016	3885	2283	2315	864	756
ATP8A2	9151	9171	2071	2094	8135	8299	5229	5367	244	231
ATP8B1	204	189	106	115	199	204	276	268	40	37
ATP8B2	158	147	99	83	199	163	127	130	9	3
ATP8B3	130	131	50	48	170	135	141	177	16	16
ATP8B4	1694	1645	643	644	2416	2344	1405	1450	108	105
ATP9A	794	778	440	412	1703	1686	769	768	206	209
ATP9B	1153	1049	488	414	1405	1333	685	658	193	202
ATPAF1	72	70	46	30	78	74	62	38	61	49
ATPAF2	91	131	30	61	111	137	48	108	31	56
ATPSCKMT	385	412	182	158	366	364	285	278	169	170
ATR	19	198	21	113	11	225	9	147	29	202
ATRAID	534	521	306	259	621	584	455	460	424	404
ATRIP	10	92	10	47	2	83	3	65	3	23
ATRN	250	286	143	134	360	428	365	431	91	102
ATRNL1	148	113	63	70	125	128	104	134	691	661
ATRX	773	953	358	495	694	970	413	633	417	327
ATXN1	1858	1798	616	560	2486	2529	1570	1593	372	347
ATXN10	283	463	196	316	481	707	195	428	110	195
ATXN1L	48	33	22	19	39	25	40	20	22	8
ATXN2	604	604	283	263	960	900	663	646	275	211
ATXN2L	104	146	44	40	109	142	64	96	76	54
ATXN3	98	87	43	58	135	146	77	78	36	38
ATXN7	1109	1180	563	531	1013	1086	628	715	414	539
ATXN7L1	1050	1031	589	525	1293	1216	867	775	280	258
ATXN7L2	238	191	172	130	215	161	177	160	129	78
ATXN7L3	13	15			17	22	10	23
AUH	150	136	116	89	180	168	120	105	70	68
AUNIP	157	153	81	81	160	138	119	149	80	80
AUP1	77	66	38	37	69	63	38	45	54	47
AURKA	18	85	2	25	22	112	5	75	3	24
AURKAIP1	32	20	14	7	27	12	20	10	13	4
AURKB	11	47	1	8	4	43	5	32	2	8
AURKC	1	1			1	3	2	3
AUTS2	4607	4980	2336	2446	5419	6066	3841	4154	890	909
AVEN	329	279	157	145	309	269	238	237	156	139
AVIL	5	14	6	2	5	8	10	8	4	9
AVL9	225	233	121	98	181	171	170	171	92	99
AVP	1	3	3	8	12	15	4	17
AVPI1	98	85	48	46	83	78	71	72	47	41
AVPR1A	2	1							5	1
AVPR1B	2	2			1	2
AWAT1	1	1			1	1
AWAT2	3	1					1	1
AXDND1	69	58	28	32	63	100	59	61	27	34
AXIN1	588	558	292	209	692	695	517	529	146	132
AXIN2	112	92	85	74	115	114	94	62	20	22
AXL	347	354	253	224	369	372	405	388	163	142
AZGP1	1	4			4	5	2	6	2	1
AZI2	146	151	78	66	127	120	92	76	269	254
AZIN1	91	176	51	91	76	215	43	154	110	103
AZIN2	27	41	12	9	38	41	30	27	9	16
AZU1	3	2			7	4	8	5	2	2
B2M	132	170	103	99	121	140	105	131	98	96
B3GALNT1	1	2			2	2	1	2	5	2
B3GALNT2	188	177	127	102	206	192	135	124	112	113
B3GALT1	37	37	16	23	46	68	39	47	14	11
B3GALT2	84	5	46	6	75	2	93	2	13	4
B3GALT5			1	3	2	2
B3GAT1	13	14	12	7	23	10	18	17	3	3
B3GAT2	60	60	36	23	134	133	42	38	29	30
B3GAT3	200	166	105	105	225	181	148	145	151	127
B3GLCT	633	619	369	290	633	586	399	380	78	64
B3GNT2	90	86	40	39	86	113	60	91	24	30
B3GNT3	33	39	11	19	31	29	21	39	5	4
B3GNT4	27	24	13	10	28	30	42	31	12	11
B3GNT5	171	212	104	109	196	186	90	123	111	111
B3GNT6					3	3	1	4
B3GNT8	4	11	1	3	16	15	9	16
B3GNTL1	358	352	180	151	405	317	369	314	154	127
B4GALNT1	73	60	18	12	50	52	47	46	31	22
B4GALNT2	59	56	29	25	159	191	128	112	8	13
B4GALNT3	146	136	78	74	216	173	170	142	46	33
B4GALNT4	57	32	35	13	50	30	35	26	16	11
B4GALT1	307	303	167	126	364	327	251	217	190	136
B4GALT2	253	201	176	126	218	173	195	141	89	77
B4GALT3	36	35	17	16	49	37	22	25	22	23
B4GALT4	81	88	47	49	79	53	52	45	54	60
B4GALT5	1062	1315	550	644	1542	1774	978	1245	306	335
B4GALT6	1503	1570	1330	1420	1384	1498	1110	1115	214	195
B4GALT7	77	48	29	33	65	47	50	36	42	33
B4GAT1	40	31	30	20	31	25	27	34	22	17
B9D1	364	390	191	194	441	459	344	390	97	96
B9D2	77	63	33	28	91	80	76	76	23	19
BAALC	50	37	12	10	77	53	34	20	23	22
BAAT	66	56	28	33	17	37	51	35	63	45
BABAM1	110	132	55	61	168	166	111	130	69	65
BABAM2	576	652	278	397	1014	1054	707	869	261	245
BACE1	77	55	33	37	97	94	52	53	84	81
BACE2	2	4	1	6	4	2	3	4	21	20
BACH1	297	288	193	191	256	276	161	156	136	108
BACH2	279	284	157	147	216	239	281	301	396	383
BAD	369	271	210	174	357	300	310	264	283	205
BAG1	155	147	95	93	121	117	98	73	86	52
BAG2	572	509	367	319	527	487	339	340	377	356
BAG3	108	112	55	53	181	176	120	116	55	42
BAG4	290	302	138	143	296	311	260	233	164	153
BAG5	83	60	33	40	77	47	45	36	24	28
BAG6	31	36	15	22	60	48	25	35	19	26
BAGE2	5	4	2	4	4	2	7	7	11	5
BAHCC1	278	332	111	128	470	621	311	495	131	122
BAHD1	169	211	91	105	195	211	152	164	55	33
BAIAP2	466	484	212	198	869	800	575	567	136	156
BAIAP2L1	131	110	83	68	174	154	146	126	65	49
BAIAP2L2	20	23	6	3	50	30	25	44	8	8
BAIAP3	18	22	5	3	30	28	23	20	15	11
BAK1	94	84	53	41	88	87	72	62	47	23
BAMBI	138	144	56	52	119	102	83	62	48	54
BANF1	8	38	4	18	4	49	1	38	8	30
BANF2	270	267	106	79	426	404	288	258	25	42
BANK1	321	317	164	153	357	330	439	433	127	98
BANP	77	823	43	358	54	946	20	896	51	76
BAP1	34	74	13	35	25	62	11	43	21	33
BARD1	20	264	23	174	20	313	6	201	22	176
BARHL1	2	8			8	14	3	6
BARHL2	5	3	5	2	5	3	4	3	5	2
BARX1			1	1			2	5
BARX2	9	8	4	5	4	7	5	8	38	24
BASP1	211	226	203	214	287	357	178	244	26	24
BATF	10	7	7	7	13	11	15	21	3	4
BATF2	43	46	14	21	55	66	39	46	25	19
BATF3	60	38	27	14	34	36	35	35	26	17
BAX	124	100	74	46	168	135	129	99	169	115
BAZ1A	533	554	342	339	574	613	493	505	322	294
BAZ1B	1052	1086	502	521	1295	1338	940	989	320	271
BAZ2A	402	464	193	222	403	491	327	411	169	129
BAZ2B	1730	1814	847	863	1793	1861	1075	1166	975	994
BBC3	700	627	402	351	685	697	676	597	97	97
BBIP1	269	228	111	93	327	312	131	123	92	89
BBOF1	87	68	51	45	130	112	105	92	49	50
BBOX1	13	8	4	2	10	8	3	2	6	9
BBS1	88	96	45	42	99	112	76	100	46	42
BBS10	20	27	16	12	24	21	17	18	26	17
BBS12	36	27	12	24	26	45	18	22	14	17
BBS2	61	52	41	42	68	72	80	83	23	26
BBS4	528	522	288	274	612	585	540	509	300	287
BBS5	82	103	68	55	90	81	79	72	71	70
BBS7	36	40	31	21	32	43	16	31	55	52
BBS9	240	234	190	164	428	416	325	320	196	146
BBX	598	735	392	379	678	737	389	428	770	341
BCAM	65	41	41	33	66	51	48	47	23	13
BCAN	31	35	14	7	29	35	35	40	5	4
BCAP29	86	74	52	47	94	81	80	69	127	128
BCAP31	74	72	35	38	67	63	51	50	31	25
BCAR1	66	88	22	47	31	50	17	37	27	34
BCAR3	444	410	165	161	1049	1108	507	506	109	128
BCAS1	23	18	22	15	16	17	14	18	14	16
BCAS2	4	47	3	35	2	51	2	37	3	40
BCAS3	1609	1608	964	990	3030	3015	1995	1972	820	904
BCAS4	340	283	162	119	481	420	292	273	151	139
BCAT1	1629	1818	941	1151	1539	1613	1430	1654	46	39
BCAT2	281	265	160	134	242	251	238	245	171	162
BCCIP	19	142	9	66	10	126	5	78	19	140
BCDIN3D	157	171	74	93	143	144	119	135	95	118
BCHE	311	316	129	149	3	17	163	160	325	321
BCKDHA	116	103	61	68	119	118	92	96	77	66
BCKDHB	578	594	231	228	748	804	297	285	249	273
BCKDK	38	34	20	10	23	24	25	18	16	11
BCL10	64	76	23	35	66	66	44	44	45	51
BCL11A	1073	1141	536	567	1203	1234	824	843	184	177
BCL11B	291	293	308	323	656	593	278	291	40	29
BCL2	305	442	106	192	380	587	131	262	80	167
BCL2A1	4	6	4	1	7	8	2	2	13	13
BCL2L1	283	738	173	405	399	1072	217	620	163	298
BCL2L10	3	1			2	1
BCL2L11	119	63	83	45	135	71	105	51	72	20
BCL2L12	139	132	51	43	132	139	104	126	64	46
BCL2L13	392	444	263	267	503	548	398	462	26	23
BCL2L14	270	246	101	93	365	364	205	199	17	14
BCL2L15	2	4	2	2	2	2	3	1	2	2
BCL2L2	90	108	36	34	87	89	48	67	19	24
BCL2L2-PABPN1	300	480	141	244	308	480	195	348	112	331
BCL3	421	369	214	192	533	518	354	330	144	122
BCL6	301	300	156	169	247	272	183	203	229	217
BCL6B	10	9	7	3	15	10	15	6	4	5
BCL7A	348	271	207	169	343	309	270	220	157	99
BCL7B	172	149	79	78	234	199	162	152	86	68
BCL7C	1120	1153	720	735	1154	1121	974	942	559	516
BCL9	1636	1597	839	839	2109	1939	1364	1207	381	385
BCL9L	21	11	11	7	72	65	21	18	16	22
BCLAF1	8	93	4	34	14	69	4	51	28	109
BCLAF3	100	108	47	48	99	92	56	86	14	10
BCO1	315	282	135	145	368	361	356	343	78	55
BCO2	12	4	5	4	7	5	8	5	13	7
BCOR	3480	3472	1795	1797	2968	2996	2704	2724	55	50
BCORL1	32	45	23	16	55	51	49	38	19	10
BCR	279	229	109	94	422	402	413	375	82	70
BCS1L	10	14	7	7	11	21	4	9	117	156
BDH1	293	289	136	152	318	275	272	246	132	103
BDH2	52	55	45	44	73	74	45	41	47	59
BDKRB1	1	2
BDKRB2	3	4	1	2	1	2	3	4	4	5
BDNF	35	33	42	40	31	21	31	24	10	13
BDP1	87	234	49	97	152	289	77	180	50	177
BEAN1	116	124	60	72	81	90	114	111	35	37
BECN1	28	78	16	34	50	79	19	76	14	34
BEGAIN	16	18	3	10	23	25	27	35	2	2
BEND2	9	6	4	3	13	7	12	9	10	11
BEND3	190	176	103	102	170	235	107	219	31	62
BEND4	182	156	90	65	149	111	104	100	79	55
BEND5	35	21	15	15	31	25	30	14	12	16
BEND6	191	141	78	91	146	148	119	92	97	93
BEND7	46	49	33	31	62	84	56	42	17	25
BEST1	51	43	17	14	65	80	48	41
BEST2	41	34	8	11	26	46	36	49	10	10
BEST3	17	20	13	6	11	21	9	7	53	35
BEST4	182	158	88	93	149	142	144	125	81	71
BET1	4	76	3	30	2	89	0	42	3	49
BET1L	81	63	51	18	68	44	62	47	48	34
BEX2	2	1
BEX3	88	93	38	35	78	81	53	65	64	62
BEX4	34	23	7	7	35	19	20	14	19	18
BEX5	18	18	8	7	20	12	15	13	18	7
BFAR	815	875	518	544	899	921	597	623	166	152
BFSP1	881	850	488	472	816	824	728	757	239	254
BFSP2	94	81	60	54	142	124	56	81	44	34
BGN	13	20	4	8	17	19	21	16	11	12
BHLHB9	9	21	14	6	26	23	9	12	18	24
BHLHE40	72	83	53	22	94	79	54	44	38	41
BHLHE41	12	18	9	10	8	20	10	13	6	9
BHMG1	132	128	60	63	208	195	188	205	97	94
BHMT	15	11	3	8	14	18	19	24	3	4
BHMT2	9	9	2	3	16	16	13	5	8	5
BICC1	337	314	313	295	220	272	300	308	194	182
BICD1	3377	3470	2032	2185	3836	4099	2279	2488	448	474
BICD2	115	67	36	36	126	128	66	68	36	45
BICDL1	239	239	123	125	307	326	213	200	117	111
BICDL2	12	12	4	4	15	17	13	12	2	3
BICRA	311	274	133	130	424	381	329	311	122	81
BICRAL	1637	1638	993	936	1859	1887	1492	1450	800	720
BID	148	104	103	63	127	93	118	82	32	21
BIK	81	36	25	12	72	59	64	32	25	12
BIN1	88	81	43	34	92	104	52	76	56	42
BIN2	224	223	160	143	430	398	273	290	60	63
BIN3	53	44	26	20	61	60	35	32	38	23
BIRC2	66	87	47	39	93	73	65	58	53	67
BIRC3	16	21	14	17	19	20	18	19	37	35
BIRC5	5	70	1	13	4	88	2	81	5	37
BIRC6	1755	1875	742	867	2098	1888	1360	1311	404	471
BIRC7	1	1
BIVM	241	187	121	86	245	189	154	132	180	152
BIVM-ERCC5	343	334	185	183	335	329	211	201	316	334
BLCAP	100	125	47	70	107	142	74	84	78	61
BLK	8	7	10	11	20	12	27	18	27	34
BLM	373	455	155	209	298	414	185	285	122	162
BLMH	255	227	150	146	276	183	216	196	131	89
BLNK	9	18	4	17	24	19	12	22	16	25
BLOC1S1	125	137	58	51	141	146	76	103	85	87
BLOC1S2	108	105	49	41	145	163	74	98	63	70
BLOC1S3	22	43	9	22	20	39	16	40	7	19
BLOC1S5	123	136	79	85	140	147	79	100	143	135
BLOC1S6	172	177	87	104	157	190	116	140	129	170
BLVRA	218	173	158	168	285	264	205	169	244	202
BLVRB	136	133	55	53	164	163	143	156	39	42
BLZF1	75	71	33	32	101	90	62	71	50	30
BMERB1	357	392	165	188	406	429	504	502	200	225
BMF	1534	1415	899	804	1844	1683	1746	1591	444	390
BMI1	154	123	86	69	178	113	120	76	121	90
BMP1	118	101	49	45	108	76	97	63	51	31
BMP10							1	1
BMP15	10	4	2	2	9	3	8	6	1	1
BMP2	129	136	86	93	36	33	90	91	2	2
BMP2K	160	158	66	98	179	220	101	117	138	110
BMP3	2	4	9	9	1	1			2	2
BMP4	151	196	111	115	111	147	107	148	52	57
BMP5	180	171	40	38	68	73	85	95	156	155
BMP6	25	18	12	9	22	21	11	11	41	45
BMP7	355	376	641	613	548	545	521	501	33	25
BMP8A	11	9	3	4	19	13	8	9	6	6
BMP8B	18	22	6	9	28	26	19	11	16	9
BMPER	12	13	14	23	19	19	17	11	107	84
BMPR1A	2865	2990	1598	1710	3468	3857	2256	2738	1280	1195
BMPR1B	796	837	466	509	1055	1213	621	745	80	64
BMPR2	940	732	480	394	1348	1033	964	746	349	366
BMS1	11	222	26	132	6	218	3	127	5	34
BMT2	94	66	45	60	124	72	102	56	189	127
BMX	204	199	69	64	360	353	287	266	10	19
BNC1	148	94	16	19	26	31	79	66	72	47
BNC2	2494	2541	984	871	2375	2454	1712	1813	620	610
BNIP1	2	43	1	18	3	42	2	38	5	23
BNIP2	64	61	51	32	90	88	60	69	40	45
BNIP3	115	91	54	46	112	104	82	65	55	46
BNIP3L	104	45	49	46	97	68	59	39	77	60
BNIP5	93	70	38	22	125	119	158	127	6	7
BNIPL	28	24	11	9	23	21	33	21	7	13
BOC	524	507	234	216	688	701	336	339	91	95
BOD1	90	90	41	38	82	66	35	42	76	61
BOD1L1	25	57	8	31	27	66	7	27	15	26
BOK	105	76	33	18	79	42	86	50	31	18
BOLA2-SMG1P6	3	1	1	1			3	1	3	1
BOLA3	159	180	68	91	158	148	91	97	125	97
BOLL	6	11	4	5	5	9	6	5	40	32
BOP1	24	125	9	95	7	107	2	82	13	60
BORA	19	91	16	64	32	98	11	73	19	120
BORCS5	704	727	478	471	909	895	597	618	248	248
BORCS7	243	276	130	156	251	273	200	234	219	236
BORCS8	48	57	27	35	73	75	43	48	30	28
BORCS8-MEF2B	108	129	37	53	161	182	85	109	46	40
BPGM	106	112	64	64	124	115	81	84	48	64
BPHL	175	174	146	89	165	137	109	107	134	124
BPI	5	4	2	4	7	8	5	14	5	4
BPIFA1					1	1
BPIFA2			1	1	4	6
BPIFA3					2	2
BPIFB1	7	5	6	5	15	15	15	7	4	7
BPIFB2	3	2			4	3	2	5	2	3
BPIFB3	7	2	2	2	4	4	2	4	3	2
BPIFB4	27	52	21	15	80	87	42	56	4	3
BPIFC	8	8	5	6	13	8	9	13	11	11
BPNT1	91	97	64	73	86	80	71	74	81	120
BPTF	242	444	120	233	322	495	132	372	176	329
BRAF	416	404	153	150	623	610	253	264	197	176
BRAP	97	90	52	48	140	96	83	76	58	39
BRAT1	127	125	67	66	92	101	72	91	55	46
BRCA1	184	719	112	384	153	741	81	558	45	92
BRCA2	22	232	17	121	9	253	8	157	22	162
BRCC3	217	184	116	112	183	166	147	141	193	151
BRD1	150	118	69	100	192	142	85	127	69	43
BRD2	774	805	504	467	766	799	661	681	4	16
BRD3	306	202	219	167	309	254	218	169	199	107
BRD3OS	18	6	9	2	8	4	10	3	14	3
BRD4	282	584	137	292	426	841	205	526	4	11
BRD7	107	81	53	41	124	113	80	80	40	61
BRD8	17	69	13	33	21	79	14	61	12	50
BRD9	221	172	121	82	225	154	135	122	104	71
BRDT	10	15	12	8	22	16	16	12	23	33
BRF1	221	397	128	200	259	409	202	327	14	87
BRF2	8	74	4	40	6	85	1	53	4	52
BRI3	128	106	83	66	179	146	119	96	61	50
BRI3BP	219	174	185	131	183	174	154	149	116	87
BRICD5	5	1			5	1	2	4
BRINP1	18	14	14	8	9	10	11	7	8	13
BRINP2	15	9	6	5	9	10	6	6	5	12
BRINP3	837	839	131	148	159	191	471	457	838	894
BRIP1	715	908	492	645	719	908	615	942	373	387
BRIX1	39	325	36	203	9	320	8	232	34	292
BRK1	59	71	34	39	51	102	26	66	35	57
BRMS1	50	65	21	28	56	65	39	48	28	19
BRMS1L	99	104	74	71	129	134	108	109	78	75
BROX	111	107	62	52	90	99	77	48	80	85
BRPF1	26	32	12	11	42	28	28	22	18	17
BRPF3	569	546	315	286	508	489	482	418	34	25
BRS3	3	7	3	1	15	14	2	2	3	8
BRSK1	199	201	108	79	183	163	183	214	69	77
BRSK2	104	66	66	44	114	68	81	56	1	2
BRWD1	461	451	177	200	458	393	321	289	116	134
BRWD3	299	345	121	153	314	339	239	282	168	213
BSCL2	66	61	24	24	67	61	70	65	40	33
BSDC1	52	51	33	26	57	74	36	48	28	27
BSG	399	433	204	279	352	395	334	401	46	34
BSN	66	58	48	23	84	82	111	88	45	64
BSND					10	3
BSPH1	5	1			13	8	9	7	6	2
BSPRY	13	6	5	3	22	15	5	13	9	5
BST1	229	206	84	100	220	191	159	143	33	33
BST2	315	330	40	36	288	324	232	260	117	119
BSX							2	1
BTAF1	35	297	31	148	51	392	12	240	21	143
BTBD1	424	373	253	251	416	371	317	305	283	221
BTBD10	497	456	353	325	502	499	373	344	59	34
BTBD11	217	205	176	200	438	452	366	402	33	33
BTBD16	15	12	10	9	26	22	26	22	18	13
BTBD17	14	17	10	4	21	33	15	11	3	4
BTBD18	3	7	3	6	11	11	1	7	3	1
BTBD19	42	48	16	19	49	45	51	47	19	25
BTBD2	198	131	85	62	186	117	176	138	78	49
BTBD3	99	76	84	87	112	109	88	101
BTBD6	35	2			30	1			14	1
BTBD7	217	205	104	117	256	279	189	189	111	114
BTBD8	47	64	31	27	64	62	50	46	51	56
BTBD9	747	700	336	309	1660	1513	676	561	163	190
BTC	12	6	11	6	9	11	11	8	43	41
BTD	158	178	93	116	175	202	121	153	115	101
BTF3	42	156	10	74	32	129	11	79	43	157
BTF3L4	324	320	183	187	335	339	232	231	226	223
BTG1	13	7	5	3	11	5	7	4	3	1
BTG2	121	127	52	56	103	104	85	99	23	16
BTG3	240	237	132	122	246	240	140	149	99	88
BTG4	20	33	29	42	70	70	33	26	9	12
BTK	216	224	117	127	200	211	190	203	58	83
BTLA	239	257	137	140	248	271	395	386	11	9
BTN1A1	5	4	2	2	5	2	8	2	1	1
BTN2A1	258	274	135	141	306	321	231	245	37	37
BTN2A2	52	51	32	20	51	46	37	39	35	30
BTN3A1	176	188	113	105	172	172	137	171	62	58
BTN3A2	211	203	174	156	168	154	162	156	3	1
BTN3A3	84	95	50	40	70	61	97	107	127	127
BTNL2			4	2	4	8	1	11	7	2
BTNL3	3	1			2	1			2	2
BTNL8	9	7	4	4	13	15	4	8	9	12
BTNL9	21	30	11	12	17	11	31	24	6	12
BTRC	3153	3161	1703	1629	3717	3640	2579	2565	392	388
BUB1	47	62	17	38	44	97	25	76	7	36
BUB1B	127	249	62	103	172	309	108	248	43	109
BUB1B-PAK6	140	161	41	42	371	386	175	180	47	60
BUB3	12	58	6	28	6	74	0	30	4	34
BUD13	18	247	14	102	18	206	6	151	26	123
BUD23	22	155	17	53	11	117	2	106	17	83
BUD31	49	104	21	51	49	114	18	78	13	49
BVES	64	41	12	15	64	62	34	33	31	24
BYSL	19	168	17	95	7	134	4	91	23	147
BZW1	14	20	8	6	27	24	12	7	13	16
BZW2	239	266	92	120	288	292	200	187	161	168
C10orf105	30	24	11	4	57	26	45	70
C10orf143	93	72	68	40	94	83	66	69	64	47
C10orf53	6	9	1	1	14	13	9	13	4	4
C10orf67	644	650	295	283	445	494	338	386	40	35
C10orf71					4	3	1	1	2	1
C10orf82	2	3	2	3	3	4	4	1
C10orf88	50	61	25	28	47	49	30	31	45	42
C10orf90	12	14	8	1	14	15	21	8	15	12
C10orf95	21	43	9	24	15	19	17	25	5	15
C10orf99	78	64	65	69	153	137	125	125	1	3
C11orf1	158	182	97	89	159	187	119	147	116	126
C11orf16	8	10	11	1	11	10	10	8	2	3
C11orf24	183	161	111	96	175	167	141	138	121	88
C11orf42	1	3			1	3
C11orf45	77	55	28	36	61	59	47	58	14	11
C11orf49	1362	1417	651	673	1693	1746	1275	1201	366	412
C11orf52	128	127	115	108	188	212	57	51	66	97
C11orf53	8	7	5	3	1	7	4	12	8	4
C11orf54	353	377	326	305	314	291	177	185	99	89
C11orf58	172	189	99	105	165	189	111	107	119	102
C11orf65	335	303	179	125	432	368	265	162	136	148
C11orf68	107	54	54	33	100	52	92	51	63	40
C11orf71	98	91	51	49	83	102	85	75	75	84
C11orf74	107	99	48	42	103	97	57	65	44	42
C11orf80	812	771	364	356	1008	1040	725	713	205	174
C11orf86					1	1	3	1	3	2
C11orf88	56	59	48	35	39	49	71	58	16	10
C11orf91	14	10	5	1	13	6	14	5
C11orf94	1	1
C11orf95	32	16	10	9	30	23	28	9	12	7
C11orf97	4	6	15	10	16	15	12	27	35	31
C11orf98	124	113	59	71	119	115	96	95	49	45
C12orf10	123	127	56	61	116	123	99	93	81	73
C12orf29	59	67	39	41	52	55	43	48	115	101
C12orf4	126	124	70	72	182	168	77	77	117	106
C12orf40	307	324	173	165	539	549	329	295	66	68
C12orf42	9	16	10	3	15	4	16	9	9	8
C12orf43	140	117	56	68	122	136	99	86	49	55
C12orf45	5	56	2	46	2	57	0	39	1	30
C12orf49	137	175	121	117	187	168	104	110	54	35
C12orf50	18	19	21	15	14	10	18	14	24	31
C12orf54					2	6	1	1
C12orf56	136	137	58	73	174	174	141	126	43	39
C12orf57	196	177	105	90	211	204	164	148	79	72
C12orf60	168	183	125	106	162	163	107	110	197	168
C12orf65	557	707	343	446	686	788	500	695	186	213
C12orf66	189	173	143	157	163	149	190	129	257	243
C12orf73	177	214	114	121	184	186	135	160	181	180
C12orf74	1	1			1	1
C12orf75	476	489	222	245	606	630	343	396	50	59
C12orf76	397	395	226	212	448	449	400	389	256	228
C12orf77	1	1	1	2	3	3	2	3
C13orf42	5	5	2	4	7	4	6	8	4	3
C13orf46			1	2			1	2
C14orf119	91	94	54	63	88	105	53	74	60	48
C14orf132	34	19	18	20	22	24	22	18	9	9
C14orf180	1	1			2	1			2	2
C14orf28	96	75	44	40	65	58	63	47	70	46
C14orf39	27	25	22	13	24	42	25	19	56	52
C14orf93	1085	928	702	643	1035	952	906	807	659	580
C15orf39	322	269	204	151	271	219	243	193	116	70
C15orf40	90	101	40	55	122	127	96	95	65	54
C15orf41	1049	2797	400	1399	1457	3113	240	1560	122	154
C15orf48	8	12	5	5	9	7	10	5	15	13
C15orf56	2	2			8	5	4	1
C15orf61	282	256	179	142	291	234	195	190	170	141
C15orf65	34	35	18	16	45	46	37	34	22	25
C16orf46	24	31	23	19	35	39	38	31	21	22
C16orf54							2	1
C16orf58	81	73	29	26	68	67	48	61	30	44
C16orf70	103	90	52	39	110	111	86	87	52	53
C16orf71	132	147	65	77	216	190	122	118	45	37
C16orf72	402	302	198	136	432	354	267	221	254	99
C16orf74	164	121	87	62	152	109	212	184	50	16
C16orf78	4	2			4	3	1	4
C16orf86	149	143	82	77	145	120	145	117	76	83
C16orf87	380	382	227	217	331	343	263	311	323	273
C16orf89	14	8	4	5	18	12	6	7	3	7
C16orf90	2	4
C16orf91	2	1			3	1	1	2	1	1
C16orf92	2	6			6	5	3	4	1	2
C16orf95	100	118	36	35	122	140	83	97	59	55
C16orf96	80	52	30	18	135	130	79	63	18	22
C16orf97	15	12	5	9	12	16	10	9
C17orf113	111	87	55	50	117	78	109	79	53	35
C17orf49	60	46	26	20	78	53	49	47	13	6
C17orf50	13	14	3	7	8	16	14	9	6	5
C17orf58	88	72	61	53	78	61	60	43	55	43
C17orf64	23	29	19	15	40	36	49	39	8	12
C17orf67	75	72	46	42	75	51	61	47	36	44
C17orf75	168	125	109	85	180	104	145	95	115	72
C17orf77			1	1
C17orf78	11	10	8	10	20	20	23	19	6	10
C17orf80	61	71	42	38	50	70	45	55	31	26
C17orf97	135	114	72	56	135	107	114	90	89	64
C17orf98	6	7	5	5	16	10	12	7	4	7
C17orf99	46	45	24	24	78	72	106	104	15	7
C18orf21	7	69	4	53	1	85	0	70	6	80
C18orf25	221	296	159	161	237	294	192	234	133	141
C18orf32	196	203	86	78	157	165	143	145	127	128
C18orf54	146	162	88	86	151	151	98	121	109	150
C18orf63	7	5	6	3	4	3	4	2	5	3
C19orf12	79	70	49	50	72	65	68	64	23	21
C19orf18	1	3			2	1	4	4
C19orf25	76	86	37	39	86	86	73	58	27	22
C19orf38	254	256	118	132	305	323	305	306	79	79
C19orf44	180	166	116	111	202	186	165	156	112	97
C19orf47	152	127	82	55	152	130	144	114	112	76
C19orf48	285	316	190	165	284	291	231	227	152	126
C19orf53	27	99	12	44	25	88	8	72	33	42
C19orf54	517	557	341	342	551	549	446	469	140	139
C19orf57	105	108	56	52	127	136	146	158	54	62
C19orf67	48	64	27	28	87	85	56	52	44	36
C19orf71	5	8	4	2	7	8	3	8	4	3
C19orf81	27	46	9	11	31	41	35	38	5	10
C19orf84	3	1	2	2	6	3	3	7	2	1
C1D	30	67	14	33	41	64	13	46	54	67
C1GALT1	79	77	45	49	64	48	75	73	78	74
C1GALT1C1	115	108	61	57	117	103	86	89	134	116
C1orf100	214	243	176	201	479	474	303	280	171	149
C1orf105	153	139	71	61	154	159	108	77	141	131
C1orf109	101	143	54	51	87	140	71	91	70	85
C1orf112	111	129	69	77	106	135	83	107	75	92
C1orf115	40	18	15	8	22	21	21	13	20	10
C1orf116	2	1					1	1
C1orf122	24	10	9	3	17	9	13	10	9	4
C1orf127	87	72	35	36	141	131	139	117	42	32
C1orf131	12	149	15	91	7	134	0	90	14	105
C1orf141	9	12	8	10	7	6	9	11	30	34
C1orf146	3	2	6	4			6	6	6	7
C1orf158					1	1	1	3
C1orf159	75	57	28	25	78	57	81	50	51	44
C1orf162	1	1			5	5	3	2
C1orf167	37	33	17	12	56	57	45	41	11	10
C1orf174	66	58	43	24	78	58	50	48	29	41
C1orf185	9	7	1	4	8	11	6	7	18	14
C1orf189	17	10	5	4	18	22	16	24	11	4
C1orf194	25	11	6	5	16	8	14	11	1	1
C1orf195	2	1			2	6	5	1
C1orf198	114	107	56	69	113	123	72	82	66	83
C1orf21	478	443	300	274	566	517	432	391	130	116
C1orf210					2	2
C1orf216	159	150	104	74	154	126	127	113	78	67
C1orf232	87	101	47	44	90	120	75	109	29	34
C1orf35	38	26	17	3	44	18	38	24	21	17
C1orf43	638	600	447	412	675	638	563	514	440	420
C1orf50	117	113	73	62	128	112	110	111	84	89
C1orf52	43	37	14	13	33	40	16	23	23	18
C1orf53	132	92	68	36	131	83	75	45	74	48
C1orf54	30	30	16	17	39	61	43	59	20	27
C1orf56	36	48	18	30	43	56	27	47	19	32
C1orf61	40	49	40	33	38	42	48	37	14	18
C1orf74	18	35	10	14	18	26	12	11	24	33
C1orf87	5	9	4	3	7	5	5	7	7	12
C1orf94	1	1	2	5	1	5	2	2
C1QA	1	1			1	2	2	1
C1QB	1	1			5	3
C1QBP	144	216	36	136	160	213	69	155	118	166
C1QL1	11	15	5	5	32	19	15	22	5	2
C1QL3	3	1							3	2
C1QL4	44	32	13	10	43	41	35	22	13	7
C1QTNF1	202	223	112	107	194	222	210	206	18	22
C1QTNF12					1	1	1	2
C1QTNF2	35	16	6	7	50	35	19	19	12	16
C1QTNF3	16	25	7	8	38	39	15	13	8	19
C1QTNF4					6	2	2	3
C1QTNF5	5	3	2	2	3	3	1	3
C1QTNF6	129	127	63	56	136	119	111	112
C1QTNF7	10	13	8	8	22	16	8	7	24	22
C1QTNF8	1	8			1	6	5	7
C1QTNF9	1	3			2	4	6	1	3	1
C1QTNF9B	1	1							3	1
C1R	169	198	76	78	169	194	173	172	11	14
C1RL	195	193	119	144	193	204	152	166	107	114
C1S			1	2	2	1	2	4	5	6
C2	233	180	131	121	291	231	229	177	15	6
C20orf141					1	2
C20orf144	54	82	22	26	56	87	55	72	28	43
C20orf173							1	2	1	1
C20orf194	364	316	168	158	430	367	349	305	145	116
C20orf202							1	2
C20orf203	45	47	44	34	119	123	78	76	29	27
C20orf204	13	18	1	6	20	25	13	7
C20orf27	105	104	46	59	98	116	77	80	45	41
C20orf85	1	3			1	2			3	2
C20orf96	75	111	47	63	111	104	69	78	28	36
C21orf58	112	101	48	65	149	139	105	98	64	43
C21orf59-TCP10L	41	158	24	76	27	145	13	106	24	81
C21orf62	76	54	22	22	139	126	67	52	16	18
C21orf91	170	174	100	82	177	134	86	89	122	112
C22orf15	14	13	3	2	20	17	9	11	3	2
C22orf23	55	54	20	21	69	50	49	46	37	21
C22orf24	200	198	105	119	205	187	161	156	1	2
C22orf31	4	3	1	1	2	5	2	2
C22orf34	105	101	64	87	108	113	78	81	73	66
C22orf39	99	120	56	50	116	130	92	100	25	34
C2CD2	259	234	143	127	277	268	186	162	69	37
C2CD2L	36	31	25	9	32	23	35	30	23	27
C2CD3	405	672	158	297	578	819	332	607	227	192
C2CD4A	41	45	9	25	23	49	40	36	22	40
C2CD4B									1	2
C2CD4C	18	20	9	6	16	12	21	10	1	1
C2CD4D					1	1
C2CD5	385	350	194	199	300	272	249	240	365	318
C2CD6	60	38	25	33	89	73	31	29	44	41
C2orf15	26	25	17	15	19	29	17	13	40	48
C2orf27A	57	54	30	35	58	42	31	47	40	43
C2orf42	186	173	114	117	193	195	169	166	134	130
C2orf49	47	54	24	29	71	66	28	33	39	38
C2orf50	9	13	6	3	12	8	9	13	2	4
C2orf66									1	1
C2orf68	76	86	41	21	67	58	59	57	56	53
C2orf69	203	265	96	108	237	258	109	124	141	154
C2orf72	20	22	14	8	22	28	19	15	30	12
C2orf73	70	57	15	20	82	90	65	58	34	33
C2orf74	7	26	11	4	9	16	9	13
C2orf76	127	147	65	69	123	163	72	107	78	88
C2orf78			1	2	5	1	2	3	2	2
C2orf80	15	12	13	4	17	14	13	16	55	60
C2orf81	70	53	15	15	78	74	63	59	52	56
C2orf83	11	8	7	14	15	11	5	10	6	1
C2orf88	99	118	61	57	80	86	71	78	133	127
C2orf92	113	109	58	40	154	165	132	136	82	77
C3	62	65	38	58	64	80	193	192	7	8
C3AR1	7	2	1	3	5	5	8	8	4	3
C3orf14	1	3			2	1
C3orf18	185	179	61	77	188	186	174	166	87	87
C3orf20	13	10	8	7	17	16	10	16	6	8
C3orf22	105	97	23	27	89	92	92	99	3	2
C3orf33	97	93	55	42	102	86	77	85	50	54
C3orf35	8	8	4	3	8	12	5	5	5	3
C3orf38	138	149	86	91	130	137	93	102	142	145
C3orf49	12	2	7	1	15	4	10	3	19	3
C3orf52	70	80	19	26	51	57	54	53	40	32
C3orf62	3	3	2	2	4	3	7	8
C3orf67	823	865	256	268	614	591	822	773	204	195
C3orf70	46	52	39	36	34	28	52	50	141	90
C3orf84	12	10	3	8	27	24	27	48	5	6
C3orf85	14	18	8	9	16	19	16	18	3	3
C3orf86					1	1
C4BPA	6	4	13	9	8	5	7	6
C4BPB	3	3	1	1	2	1	1	5	1	3
C4orf17	4	3	2	4	5	6	9	2	13	14
C4orf19	32	25	22	14	27	30	106	82	111	104
C4orf3	107	109	70	69	110	109	74	69	110	114
C4orf33	240	215	122	115	193	203	159	129	165	140
C4orf36	71	52	44	29	57	42	56	41	67	58
C4orf45	1056	1065	613	624	1293	1361	766	804	148	155
C4orf46	21	28	15	10	31	30	20	22	31	21
C4orf47	11	9	5	7	17	17	6	3	12	8
C4orf48	17	19	8	9	13	13	18	16	4	3
C4orf50	16	8	2	3	10	9	7	14	13	12
C4orf51	25	16	15	11	26	24	29	22	12	27
C5	161	167	84	72	247	233	205	193	99	91
C5AR1	9	18	3	4	25	27	14	13	6	4
C5AR2	16	18	8	9	28	35	17	27	5	4
C5orf15	111	77	53	50	91	111	89	75	86	92
C5orf22	158	160	89	89	146	179	106	99	103	117
C5orf24	331	321	181	157	283	256	261	245	212	160
C5orf30	136	89	76	46	112	79	91	45	139	110
C5orf34	192	274	93	158	197	267	108	183	152	186
C5orf38	19	18	24	25	44	39	68	64	1	1
C5orf46	1	3					7	3
C5orf47					2	1
C5orf49	9	9	7	4	12	14	12	6	5	5
C5orf51	79	101	44	51	114	97	52	55	84	90
C5orf52	4	2	2	1	3	4	2	2	1	1
C5orf58	2	3			3	1			1	1
C5orf60	1	2					1	1
C5orf63	11	14	10	9	28	22	15	12	6	5
C6	12	16	11	9	14	12	16	17	9	8
C6orf118	5	7			5	12	9	4	6	2
C6orf120									3	3
C6orf132	244	216	79	86	422	368	320	268	86	93
C6orf136	126	128	69	53	120	111	108	93	76	68
C6orf163	3	1	3	3	4	7	9	2
C6orf201	32	37	33	24	50	42	33	46	17	16
C6orf52	181	197	118	130	148	157	102	100	84	76
C6orf58	16	11	12	8	35	25	16	11	6	6
C6orf62	20	28	16	19	39	31	23	24	31	32
C6orf89	1200	1098	644	511	1219	1162	896	728	292	321
C7	4	5	5	6	12	9	9	5	12	6
C7orf25	63	27	32	29	50	37	44	28	53	19
C7orf26	15	39	4	29	5	38	3	33	9	20
C7orf31	112	123	39	47	154	157	96	85	47	39
C7orf33	4	3	1	3	9	4	4	1	30	21
C7orf50	738	726	397	344	873	905	690	672	309	269
C7orf57	7	7	3	6	10	15	10	6	9	10
C7orf61	5	8	1	3	4	9	5	6	1	1
C7orf65			1	1	12	7	3	3
C7orf77	15	9	4	5	16	17	12	19	7	10
C8A	2	1			3	4	1	1	4	1
C8B	18	13	5	2	14	10	9	9	1	2
C8G	7	10	6	4	16	11	20	21	2	4
C8orf33	43	40	19	15	45	38	34	35	40	49
C8orf34	2822	2802	1000	999	3884	4016	2606	2549	237	235
C8orf37	67	58	19	25	61	45	55	46	42	25
C8orf44-SGK3	1198	1203	549	552	1257	1262	840	860	523	537
C8orf58	89	47	38	19	94	60	57	35	38	14
C8orf74	6	3			4	1	6	7	3	2
C8orf76	109	97	41	41	145	114	73	82	55	54
C8orf82	6	3	3	1	1	4	3	4	1	1
C8orf86	656	653	476	483	683	625	653	603	39	40
C8orf88	12	10	6	7	17	14	14	13	10	8
C8orf89	7	6	3	2	11	6	4	6	6	13
C9	5	5	3	4	7	11	6	8	20	20
C9orf116	32	29	12	13	37	26	18	30	8	7
C9orf129	19	25	5	13	52	53	33	31	8	7
C9orf131	2	2			4	6	1	2
C9orf135	1655	1730	901	916	2374	2462	1490	1537	163	148
C9orf139	117	55	50	29	91	40	89	46	32	12
C9orf147	223	167	110	91	241	221	157	139	96	65
C9orf152									1	1
C9orf153	205	196	96	108	232	251	189	190	19	22
C9orf16	72	78	27	34	69	57	55	64	23	29
C9orf24	39	40	6	7	55	56	44	28	9	7
C9orf40	58	41	28	34	39	29	30	26	44	39
C9orf43	174	196	112	118	191	184	128	155	160	147
C9orf50	60	48	30	15	62	48	51	36	16	2
C9orf57							2	2
C9orf62					2	1
C9orf64	13	16	8	9	22	13	14	16	8	2
C9orf72	70	57	37	30	50	60	36	41	46	39
C9orf78	12	72	6	27	15	48	5	55	7	29
C9orf85	1139	1130	477	521	777	819	941	988	183	184
C9orf92	140	107	34	34	115	90	95	102	32	41
CA1	11	6	7	6	1	10	12	11	14	12
CA10	37	49	33	29	41	47	26	27	48	38
CA11	220	225	102	111	248	236	222	233	66	47
CA12	101	92	38	57	135	150	68	69	18	31
CA13	78	57	38	29	41	35	57	35	56	50
CA14	73	84	24	43	137	137	71	73	39	37
CA2	87	82	82	71	124	104	64	68	38	37
CA3	1	2
CA4	6	5	1	1	7	3	11	10	4	3
CA5A	60	68	49	53	88	93	143	173	18	24
CA5B	1454	1406	907	837	1448	1432	989	925	74	65
CA6	96	86	99	104	87	88	193	187	8	9
CA7	17	17	17	7	17	6	33	14	5	8
CA8	55	56	18	12	83	97	50	48	9	2
CA9	8	4	4	2	8	5	6	5	7	3
CAAP1	333	366	189	192	316	339	224	237	229	283
CAB39	63	113	41	63	52	114	27	74	120	81
CAB39L	465	497	461	483	363	378	309	365	165	162
CABCOCO1	516	523	326	334	676	614	588	542	44	35
CABIN1	210	298	111	134	277	333	164	255	69	146
CABLES1	895	858	343	351	1025	982	635	626	46	44
[truncated: 15,207 more rows]
